# Supplementary material for: Genome-wide analysis of the C2H2 zinc finger protein gene family and its response to salt stress in ginseng, Panax ginseng Meyer
Source: Sci Rep. 2022 Jun 17;12:10165. doi: 10.1038/s41598-022-14357-w (PMC9206012; doi:10.1038/s41598-022-14357-w)
Supplement: Supplementary file 8 — Supplementary Table S2. [file 41598_2022_14357_MOESM8_ESM.xlsx]

## Sheet: PgC2H2 gene transcript sequence
Supplemental Table S2. The nucleotide sequences of the PgZFP gene trasncritpts identified in this study.
Gene	Seq. length (bp)	Sequence
PgZFP01-01	1935	GCTGCATCAACCGAGCTCATCTGTCCACAAAAGTTTCAAGACAAAGAAAGGTGGTATTAGATTTGATCTCCGTAACTTGGGAACAAATAACAGAGCATGAGAATTTCCTCTTTATGAACAAAAGTTGATGGCTCACAGGCCATATGAAAGCTGACCTGGAACCAAACTCTCACCACATTCTCGATCAAAATTAAGTTATAAATGCTACAGTACTGGCAGAAGCTCAGCCGCACGTGGTGAATCGTAAAAAAAATATAAGTATAATGCTTAAACTGAAATTAATACATACACGTTTGCGTACTGTCCAGGGCTTGGCCGATAACCCTCAAGTCATTAGCACCATGAGATTTGTCAGATTATAAAAAAACTTACTAGCAGGAAGAACAATGTAAATACCTA…
PgZFP01-02	1605	GCCATGGATACATGATCACGCTGCGGAAGGCAAAATGACGGTGCCAACAACATATGGTACTCAACAGCAGCACAGCCGCTGAAAAGACACTGCTAATCTCATCGTCAGGTTTACAGAGCTGAAGATACTCATATCGTCAGTCAATCGACAACGGAACAAATGACTTCTAGGTCTAACAGGTTTCCACTCTCGGTACGAAAAGACAGGACAAACGATGTTGAATCAAAATCTCCAAGTCAGACCAACACAATCTTTCCACTGCGGTAGCTCCAGTCACTAACTAAGTAGATCAACAACAGGGGGGATCCAGGACCACCGATTGCACGGCGTCCCTCCCATGGATGCACGGGTGAGCCCGTTGGTGAATCGCATCAAGCTGTTTACTGAACACCAGGCGCA…
PgZFP02	698	GAAGCATTGGATCCCAAGAACTCCAAAATGCCAGAAGGCCTTGAATGGACCAGTATCAGGAAGGGGAGACCCTCCTGAGAAGCTCCATCAAGAATGCCTCATTAACGCGCTTCCTCAGAGACCCTTTGCCTGCCATGTAGATGGTTGCCCTTTCAGCTATAGCAGGAAGGACCATTTGAACCGCCATCTGCTTACTCATCACGGAAAACTATTCATGTGCCCTATGGAAGGATGCAACCGTAAGTTCAGTATCAAGGGTAATATCCAGAGACATGTTGAGGAATTTCACGAGGATGGCCCTCAGTGTGGAGGCAAGAAAGAGTTCATCTGCCCAGAGGCTAACTGTGGGAAGGTGTTCAAATATGCTTCCAAGCTACAGAAACACGAGGAATCACATGT…
PgZFP03	477	GGCTGCCTTGAGGAAGCATGCTCACGTGCACGGCGAGAGGCAGTATGTTTGCCAGGAGCCCGGCTGTGGGAAGAAATTTGTAGATAGCTCAAAGTTGAAGAGGCACCACCTTACCCACACAGGACAAAAGGATTTCGTTTGCCCACATCCAGGCTGTGGTAAGGCCTTCTCATTGGATTTTAACTTGCGTGCACACCTCAAAACACATGCTGTGGAAAATTATCATATATGCCCCTTCCCGGCATGTGGCAAAAGATTTACAAGCGACTTCAAATTAAAATGCCATATTAAGACACATGAAAAGACTGGATCTCCTATTGCAGTGCAGCATACATCACCAGCAGAAAAACCACAAAGCACCATAAAGCCTTCCATACAAGCAACCCCAAAGCCTTCTGC…
PgZFP04	923	CGGCGGCCCGTGCGAGCTTTACAAGTGGGTGCGAGAGGATAGGTTGGCTGCTCTTAAGTCCAAGGACAAGGAAGAAGGGGCATGCACTGCAAAGCCTGACCCTGCCACTGAGGTTCTTTTCTTATGCAGCTATGATGGCTGTGGGAAAACTTTTGTTGATGCAGGTGCTCTTAGGAAACATGCCCACGTGCATGGGGAGAGGCAGTATGTCTGTCACTACGAGGGATGTGGGAAGAAATTTTTAGATAGCTCTAAGTTGAAGAGGCATTTTCTTATTCATACAGGCGAGAAGAACTTCGTCTGCCCTCATGAAGGTTGTGGCAAGGCTTTCTCATTGGATTTTAATTTGAAGGCACACATGAAAACCCATTTTGCGGATAACTATCATATGTGTCCATA…
PgZFP05	930	GTGCAAACTTCAAACGTCCAAGTACAAGGGAAATCCGTATTAGAGATTGATAATCCGTTGAAGAATTGTCAATTTGCTTCTGGCTGAGAGACCTGCTTGTTCTGCCTAATAGATCTTGGGACAAAAGTAAGACCACGAGCACGACGATGGCCAAAGGTTATGCTCGAAGGCACCGAATCTGCAGTACTCAGCCTTGATACAGCAAAGGAGAGTTCATCAATCTTCTGTTCGACCTCCATGTCGCTCTCCTTGGCCTCCTTCTCGTGATGTTCATTTTCTTTCGACTCCTTATGATCATGTTCTTTTTCTTTCGACTCCTTGTGGTCGTGTTGCTTCGGCCGATATCTCGATTTTGATTGCCTTGGATTCTTTCCATCAACGTCCATGACAGTATCCCTT…
PgZFP06	295	AAAGAATGTGGCAAAGGGTTTCCTTCATTGAGAGCTCTTTCAGGTCATATGAGATCCCATTCAGTGAAAGGAAGGGAAGAAATTGCAGCCTGCAAAGAATGTGGGAAAGAGTTTGATTCAATGAGAGCTCTGTTTGGTCACATGAGAATTCACTCCAAAAGATTAAGGGTCTCCAATGAATCTACTGACTGTGAAATATCATGCCCAATTCGGAAGAAGCGATCAAGAACAAGGTACAATAAGATTACTTCAAACCCTTTTAATTTGAACGTGGCTTCATCAATTACTGTAATTG
PgZFP07	852	GTCAATACACGAATTTTGAAAAGGTAATGTATAAATATATTGTTGGCACATAATAATGTCCCTGTGAAACATAGAAGTATATAAAAAGGATGATATTGCAGGAAGATGGGATGAGAAGAAAACCTCTTCCAACCAGCATGATTTTTCACAAACTCAAAAAACCTAGCTTCTATTACCTTTTGTTGATCATGCACGATGAGTCTTGAGGTTTCAGCCCTAGCCGAAGCTCAAGGTCCAATTCCAAGCTTGATGAACCATGCTTTTTCTCTACATGTCCATCACCAAAACTGCTTGTCCCAAAATCATTACTGGTAAATAATGATTTCTCCACAAAGAAAGGAAGTTGTACCACTTCTTTATAACAATATTTCCTTCTAGGGCTTTCTTCATCTTCTTCTG…
PgZFP08	514	GCAAAAACAGAGGAATCCCAGTTCAACTGAGTCAGTGGCCGAGTTGGAAACGGTGAGTTCAGTCTCTGAAACTTTTTCCCCTGAAGATGAAGATGTTGCATTGTGCCTGATAATGCTTTCAAGAGATATTTGGCCGAGTCAGAAGAGTCGGGGAATATACCAATGCGAGACTTGCAAGAAAGTGTTCAAATCGTTCCAAGCACTGGGTGGACACAGAACGAGTCACAAGAAAATGAACAAGAAGTGGTCGGAATTGAAAATGGTGGGCAAGAAACATGTGCATGAATGCCCGATTTGCTTCAAAGCGTTTGGGTCGGGTCAAGCACTTGGTGGGCACAAAAGATCACACTTTTTGGGTTCATCCTCAGCCACAGCAACTGCTGCTTCAAACTCATCAAC…
PgZFP09	296	TCTTTATCCCTGTGAGATCACCCAATGCTCGCGAAGGGTCGTGATGAACACACGACTCCTCTGGACAGACATATACACGCTTGCGGATCTCTTTGCCTGACCTCTGCCTTAGCTTCCATGGAAGGTTGTGTCCCCTCCTATGGAGCTGCAAATTTTGGTCACGCTGAAACCCTTTATTGCAAATTCCACAAACAAATCGATTTGTAGCCATCAGGGTCTTTGGGGACAGAGCAATAACCTCTGAATCTGGATCAGGCATTCCGGGTAGATTTCGCTTCTTTTTCTCTGGTTTTGGA
PgZFP10	297	GCCACAAGTGCAATACCAAAGCTTGCCACAATTCTTCTCATGAGTTCTCCAGTCCCCCCTCACCGCAAACGCCTTGTCGCATTTCCTGCACACAAAAGGCTTGATTCCGTGTTTTCTCTTGTAATGTGTTTGAAGGGTTCTGAAATCTTTGAGCGCTTTCGATCTCGGGTGGTCGATGTTGTTCCGGCAGCCTGGTGCACAGCAGTAGCAGGGGAGTCTCAGCATGGCAGTGGGTTGTGTTCCCCTTAGGGATTCTGGCCCTTTCCTATATTGTGATCCATGCCCCCACATATGCAT
PgZFP11	466	TCCGCTGCAGCATAACCCCTCTTATTAGCCCTATAGACGTTTGATTCAAGAAAATTCAAATTCTTCTCCTCCTTCTCCAAATCCAAGATATTACAATATCTGTCAGCAACCAAATTTGGCCATAATATGGAGGTCTTGTTTTGTTGTTCTTGAAAAATTGGTGAAGAGAAAAGAGGGGTTGAAAAGACCTTTTCGTCGCAATTCACTTGCATAAGTGGAACTGAAACCCTAGAAGGTGAGGAATTAGGTGATGCAAGAAATCCATGATTAGAATCTTGGTTATAAGCCAACGTATGAATCTGAGAAGGGTATTCATGAATTCCCAAAGATGTAGGCGGACTCAAAAGATGATTGTTTGGGCTCGGAGACTGCTTAAGTCTAGCTCTATCTCTCCTGTGG…
PgZFP12	837	GATAAAACTTTTTAATGGAAGTTCAAAAAGAATCAGTTATTAACATATAATTGCTCTTTTTCTTGATCATGGCTTGCAGACAATCACAAAGCAAGGCAGCAGAGCTCTGGAATTCAGTAAATACAGTTGTTCAATGTTTGCAAATAAACCTACTTTTCCAGCCAACGAATCGAACCCTGATTGACCAACAAGTTCAAGTTCTTCAATATTTTCCAATGGCCTACGTACCCTGCCTGCAATCATTCTGCATGCCATCAAAGCCTTCCTCAAAATTGTACTACTGTTACTATCAACAACTTGAATTGACTCATGAAATGCACTTTCACTAGTAGTTGTAAAAAACACCGATACGATCATTAAGTTCCTTATCAATGGAGATGAACCCATGTCTTAGAATTC…
PgZFP13	314	ACTCGCGGGTGCCGCAGGTCTTGGCATGAGCCTTGAGGTCGGCCTGGACGGCGTAGCGCTTGCCGCAGCGTGGGCAGGCCCATCGCTTCTCGCCGTGCTTGCGGCAGAAGTGCTTCTTGATGCCCGTGAGGTCCCCGAGCGCGCGGGCGGGGGAGTGGTGCACGCAGCCGGGCTCCGGGCAGACGTAGACCCTCCGGCGCGGCGGCGCCGCCCCGGGGCCGCGCTGCCGCAGCCGCCACGGAAGGTTGTGCCCCAGGCGGTGGAGCTGCAGGTTCTGGTCCCTCTGGAAGCCCTTGCCGCACACCTCGCACACG
PgZFP14	1041	TTCAGCTGTGAGAACCGCTATCTGATTGTCGGCGCTGCATAGCACCTATGCTGGTTTGCCATTTGGATATGGAGTTGTAGCATCAACCCTCATGAATTTTTTAGCATCCTGTGCACTTTTTATTTGGTGGCTTCTTTTCCCTGCTTGGTGCGAATCATGACAATCCAGGTCACAGCAGAACGTGAGCAGAAAATCCGCAGTGAGGTTAAGGAGATACAGAAGACATTCTTTTGCAACCTATGTAATAAGCAGTACAAGCTGGCATATGAATTTGAGAGCCATCTAAGCTCATATGACCATAATCATAGGAAGAGGTTCAAGGAAATGAAAGAGATGCAAAGCGGCGGCAGTGGCAACCGTGATGATAGGCAGAAACGTGAGCAGCAGCGAGAAGAGAAG…
PgZFP15	361	GCAGAGTTAACACATCACAGCCTTGTTTCGCTACAAATCACATAGCCACAAGTCTCTAAACAAAATAAGGACAGCCTACTAACATCGACAATCTTTCCAGACTCGCTTGGATCTCCCATGCTTCACCTTCATGGACTCGAATGGACCTTCGACTCACTTGGCCACCATGCTTCTCCTTCATGGACTCAGTTGGACCTGCAACTCATTTGGCCCCATGCTTCGCCTTGGAGTGAGCCTGCAGAGCCATCTCACTATTGAATGTCTTGCTGCATGATTTGCAAGGGACTGACCCACCAGATTTTGGAGACTTCTCCGTTGATTTGTCATTGTTTGCAGGGGTCTTGCCTTTTGCTGGGTGTGG
PgZFP16	371	GTTCTTCGTAAGGAAGTAGCAGCAGATCATGTGCATTGCAGTAAGTGTGGACAAGCTTTCCAGCAGAGAGAAATGGAGAAGCACATGAAAGTCTTCCATGAGCCGCTGAACTGCCCCTGCGGGGTAGTTCTAGAAAAGGAAGAAATGGTCAAACACCAATCCTCAACCTGCCCATTTCGCTTGATTGTGTGCCGTTTCTGTGGCGACACAGTTCAAGCTGGTGGACAGCCGCTGGATGTTCGAGATCGGCTTCGAAACATGTGCGAACATGAGAGTATCTGTGGATCCAGGACTGCACCATGCGGCTCTTGTGGGCGATCGGTCATGCTTAAGGAGATGGACATTCATGCAATAGCTGTCCATCAAAAGAG
PgZFP17	315	ACAAAAACACAAGCAAAATTACAAACGTAAAGGTAAAGGTTCAAGCTGATGTGAATACTGGGAAGCATTGGTGCAGCATCTGCGATCTAACATGCAACAGTGAGATTGATATGGCCTCCCACCTAAAAGGGAGTAGGCACTTGTCCCAGATTCATGATTTGGCTGATTCGTCAAGTTTACATTATTGGTGCAATATCTGTGATGTAAAATGCAATAATGTGATTGATATGGCCTCTCATCTAAATGGAAATAAGCACGTGTCCCGGCTTGAAGGTTAGGGTTGACTTTTTTAGGCATGCCAGATGATGGCGTTCG
PgZFP18-01	212	CGGCGAGAAGAAGTGGAAGTGCGACAAGTGCGCCAAGCGCTACGCCGTGCAGTCCGACTGGAAGGCGCACTCCAAGATCTGCGGCACCCGCGAGTACCGCTGCGACTGCGGCACCCTATTCTCACGGAGGGACAGCTTTATCACCCACAGGGCCTTCTGCGACGCCCTGGCGCAGGAGAGCGCCAGGCTGCCGCCGACGAGCCTGAGCAGCG
PgZFP18-02	308	CGGCGAGAAGAAGTGGAAGTGCGACAAGTGCGCCAAGCGCTACGCCGTGCAGTCGGACTGGAAGGCCCACTCCAAGACCTGCGGCACCCGCGAGTATCGCTGTGACTGCGGCACACTCTTCACCAGGAGAGACAGTTTCGTGACACATCGCGCTTTCTGTGGCGCTCTCGTCGAGGAGACCGGCAGAGTGCTCGCTGTTCGGGCGCCGCCTTCGCCTCGGCCACCTGATTTGGAGGAGGTTGAGGAGAATGTGGACAAGGACAAGGAGAAAGAAGAGGAGAATGTGGATAAGCACAAGGAAAAGGAGG
PgZFP18-03	225	CGGCGAGAAGAAGTGGAAGTGCGACAAGTGCGCCAAGCGCTACGCCGTGCAGTCCGACTGGAAGGCCCACTCCAAGGTCTGCGGCACCCGCGAGTACCGATGCGACTGCGGCACGCTCTTCTCAAGGCGGGACAGCTTCATCACGCACAGGGCCTTCTGCGACGCGCTGGCGGAGGAGAGTGCGAGGGCCGTGGCTGTGGCCGTGGAGGAGCAGCAGCATCCGGG
PgZFP19	813	TGCAAATGCCTTGCCACATTTTCTACACATGAAGGGCTTGATTCCATGTTTCCTTTTGTAATGAGTTTGGAGGGTTCTGAAATCTTTTAGTGGCCTTGATGTAGGATTATCAATATTGTGCTTGCATCCTTGTGCACAGCAATAACAAGGGAGTCTTAACATTGCAGTTGGTTGAGTTCCCTTCAAAGAGTCTGGTCCTTTTCTGTATTGAGATCCATGTCCCCACATATGCATCTGGAGGTTGTTGTATCTATTAAAGTTCTTGCAACAAACTGGACATGAAAACTGAGTTGGACCAATGAGAATCTGTGTAGGGTTAGGGATCCAGTACTGACCCTTGTTTATCTTGTTTAAAGGTAACCCAGAAAGTACATTAACACTTAATTCCTTATCCATTGT…
PgZFP20	493	CTTCTTCTTCTTCTTCTTCTAGTCGTGATAATAGTACTACATACATTTGGTTTGCTCAAAAATGAAGACAGAGACCTCTCCTTTTTTCTAGCAGGCACAGCTTGCGCAGCTTCTCCATCTACAAATTCAAGTTCATATTCCTTATCTGCTTTTCTTAAAGAAGGGATGATTTGTGCCCTAATTGAACTCCAGTTGTGGTCTGGCCTCAGTTTATCAAGTGGAGCACAGCCAAGGTAAATGTTGCATACAGGACAACTGCTCAAATTCTCTTCTGTGATCTTTTTGTATATGCACTTGTTGCAAAAAATGTGGAGGCATTCAGTAATGTTGATGGGGTCTTTGAAGATTTTATTGCAGATCGGGCATGTCAACAATTGAACCACCTCTGTCCTCCTAACT…
PgZFP21	829	ACTATATTGTTCATATACTCCTCTCTCTCCTCTCCTCTGCTCCGTCTCTCTAAAATGGCAGGGAGAGATTTGCATGACCATGAGTCTGATCATAATAAACCTTCATCTTCAGTAGTGAAGCTCTTTGGTTTTGTGGTCACTGACTGTGACAAAGCTCCCGTGACAGTCCAATACGATGCTGACAACAAAAGATATGAATGCCAATATTGTCACCGAGAGTTCGCCAACTCTCAAGCCTTAGGTGGCCATCAGAATGCACATAAGAAGGAACGGCAAAGATCAAAGCGGGCCCAGTTTATAGACGATCATCACCATCGACGGCTAGGAGTGACTGTTCCGCTTATCAACGAACATGCAGCTCGATCAGGGCCGTTGATTTATTCGGGTCGTGGGCCAACA…
PgZFP22	805	ATTTGTGTGTGAGATTTGTAACAAGGGGTTCCAAAGGGACCAAAATTTGCAGTTGCACCGGAGAGGTCATAATCTTCCGTGGAAGCTCCGGCAAAGAACGAGCTCCGAGGTGAGGAAACGGGTGTATATATGCCCGGAGCCGACTTGTGTCCACCACAATCCGGCTAGGGCATTAGGTGATCTTACAGGGATCAAGAAGCATTTTAGCCGGAAACATGGGGAGAAAAAATGGAAATGTGACAAATGCTCCAAAAAATATGCGGTGCAATCCGATTGGAAGGCTCACCAAAAAACTTGTGGCACTAGGGAGTATAAATGTGATTGTGGAACTATTTTCTCCAGGAGAGATAGCTTTATAACTCACAGAGCTTTCTGTGATGCACTAGCTGAAGAGAACAG…
PgZFP23	608	ACGGTGGCGCCTCATGTGTCCCCCTAGTGCTTGTCCTGTCCCAAATTCAAGCCCACAAATCGAGCACTCGTGTTTCTTATGCAAGTGAGCCTTACTAATAAGCCAGTAACCCTCCATAAAATTGGGCTTCTTGTGACTAGCCCTGTGCCCACCAAGTGCTTGAAACGACTGGAACTGCCGGTGACACGTCTTGCACTTGAAAACCCGGCCAGTAAGCGACCGGCCGGATTTATTATCGACACGAGAGAGAAGCATCAAGGCGCAGTTGGCCATGGCTAGCTTCTCAACTTCTCCATTATCTAAGTCTCTAATTGATCTCTTCATAGTCATGGCTGGCTTGTGTTGTAAGATTTAGAAGTGAGTGGTGTAGATAGTTATTATGTGCCTTTTTCTTGTAGG…
PgZFP24	562	GCAGATGCATATGTGGGGGCATGGGTCACAATACAGGAAAGGCCCGGAATCACTAAGGGGGACTCAACCAACAGGAATGCTCAAACTTCCCTGCTATTGTTGCGCACCGGGCTGCAGGAACAACATCGATCACCCCAGATCAAAACCCCTCAAAGATTTCCGTACTCTTCAAACCCATTACAAGAGAAAGCATGGAATAAAGCCCTTCATGTGTAGAAAATGCGGCAAAGCTTTCGCCGTGAGGGGTGATTGGAGAACCCATGAGAAGAATTGTGGAAGGCTTTGGTACTGCATTTGTGGTTCTGATTTCAAGCACAAGAGGTCTCTCAAAGATCATATTAAGGCTTTTGGACATGGCCATGCAGCTTATGGCCCTGGCAGCATTGAAGAAGAGGAAGA…
PgZFP25-01	641	CTCCTTCTGGTAAATTCAAAGGCCGAGGTAGAGTCTTGGGTTCTTCTTCGGGTCCTTCCAATCCAACTCCCACCTCCAACCGGAATCGCCCGCTGCCTAATTCGGAAAATCCCAAAGCTTTGCCTCAAACAAGGTATGATTCTGATAATCGAGCTCAGATTAACCGGAGTAATTTTTGGAGCCAAATGCTAAGCCATCAAATGGGTCTAACTCAGATAATGTTAAGTCGTTGCCTCAAAGAATCAATTATTCTGACATTCAAGCTCGAAGTCAGTCCGATATTTAGAGTAAATCGGAGTCGGATTCAAAACCAACTGATGGATTTCATCCATTTGACTCATTGATCACTACTGGGAAGAGAAACAAGAATGGGTATTCTTTAGATAATGTGTTCGAATG…
PgZFP25-02	449	CCCAAAGCTTTGCCTCAAACAAGATAATGTTAAGTCGTTGCCTCAAAGAATCAATTATTCTGACATTCAAGCTCGAAGTCAGTCCGATATTTAGAGTAAATCGGAGTCGGATTCAAAACCAACTGATGGATTTCATCCATTTGACTCATTGATCACTACTGGGAAGAGAAACAAGAATGGGTATTCTTTAGATAATGTGTTCGAATGTCCGGTATGTGGTCGAGGGTTCGGGTCTGAGGAAGAGGTTTCAGCTCATATTGAGAGTTGTTTGAGTAATGCAGAGTGTAATGATGTGGTTAGTGAAACTGGAGTAGAAGGTCAAGGTGATTTGGAGGCTTGTGTTGGTCCATATGTCTCTGGAAAGCCTGCAGAAGGATCAGTTGGTGTGGTACTTAAGCT…
PgZFP26	1846	GACTGTACCAAGAGAGAGAGAGATCCAACCATACATTTATCACCTTCTTATCTTCAAGATTTGAACCTTAATTAGTTATTCATGCTGTGAGGTTTTCTCTTAATATCATTCGAAGACTCCCCTTGATTTGAGAGAGAGAGATCTAGTTCTCCAAGTGTCAGCTTTTGTTACTAGGGTTGACAACATAACAAAAGATAACAAGCTTGATCAGATCATGTTAGAACAAATGGCAGTGGAATCAATTCCAAATGGTTTCATCCATAGCCAAATTGATGTGAGCAATCCTCCCACCATAAAGAAGAAGAGAAACCTCCCAGGAACCCCAGATCCTGAAGCCGAAGTGATTGCCTTGTCACCAAAGACTCTGATGGCCACCAATAGATTCCTGTGTGAGATATG…
PgZFP27	1513	ATCCCCCCAGCCTTTTCTCTCCATTAAAGAAACATCCACCCTCAAGTTTCCTTACCATTTTCTCTCTCTCTCATCTCATGAACGAGAGAGCTTGTGTTGTTCCCCAGCACTCCTGTTCTATCTTCTCTAGCTAGCTAGCTCACTCTTCTTAATTTTTATGGCACTCCTCACTTTCTTACCAGAAACCTTATCATCATCAGAAGCCAAAAAACAAAAACCATCTTCATCATCTAAACGCAAGAAAAAGAAAAAGCAAGCATCTTCATCTTCATGGGACCAAATCAAGAACTTTCTCACCTGCAAACAGGTCCAAGGATCAACAGCCGTTCACGATCCTTCCAAGAACAATATTATTATTAACTCAAAGCTAGGGCCTTGCAGTTCCATCTGTACTTTCCG…
PgZFP28-01	802	CGGCCGCTTGCTGTCCGCCGTTTGGTGCCTTGCTCCTGTTGTTTTGAGGGGCTGGGCTTGGTTCCTTTTCCTCCACTCCCCCCAGCCCTCCTCGCCTCGCCTTTCCCCAACCCATATCCCTCCTTCTCTCTCTCGTCTGTGTGCGTGTGTGTGTGGGTGTGTTGGTTTTGAGCAATCTTCTCGCCGGACTCTTCTCCTAGCTTGGCGCGATCCGTCCGCAAGACGCCGGAAGCAAGCAAGGAACGTACGTACACGCCGTGTCGTCGTCGCCTTGTGCTCTCTAGACTGGGTTGGACAGGCTTGGACTGGTCGGTGTGTGGCGGCGCTCGGCTCACCTGAACCCGACGACGACAAACAAGCAATTGGAGGAAGCTGTTAGCTAATCTTGTTTTGTTCCGA…
PgZFP28-02	327	TTGACGGCGGGGCCAGACCAGGCGGCCGCGGCGGCGCCACCGGTGAAGAAGAAGAGGACCATGCCAGACCCTGACGCGGAGGTGATCGCGCTGTCGCCCAAGACGCTGATGGCGACGAACCGGTTCGTGTGCGAGGTGTGCAACAAGGGGTTCCAGCGGGAGCAGAACCTGCAGCTGCACCGGCGCGGGCACAACCTGCCGTGGAAGCTGAAGCAGAAGGACCCGAACCAGGTGCAGCGGCGGCGGGTGTACCTGTGCCCGGAGCCGACGTGCGTGCACCACGAGCCGGGCCGCGCGCTGGGCGACCTCACCGGCATCAAGAAGCAC
PgZFP29	1176	GTACCACAGGTTTTAGAGTGAACCTTCCAATCCGATTGAACTGCATAAATCTTTGCACATTTCTCACACTTCCATTTCTTCTCCCCATGTTTCCTGCAAAAGTGTTTCTTGATCCCTGTAAGATCACCCAGTGCCCTTGAAGGATGATGGTGAACACATGAAGCCTCAGGGCAAACATATGCCTTCTTCTTTATCGCATCCGTATTATTATTCCTCGGCTTTAACTTCCATGGCAGATTATGACCTCTCCTATGAAGCTGAAGATTCTGGTCTCTCTTAAACCCTTTCTTGCAAACCTCACACATAAATCTATTGGTAGCTAGTAGGGTCCTTGGAGATAATGCAATCACCTCAGCATCAGGGTCTGGGTTTCCGGGTAGGTTTCTTTTCTTCTTGATG…
PgZFP30	1490	GTTCATCAGAGTGGGGTGGAGTACTTCAACAGGCATGAATGAACTTCACCAGAATTAACATCTCGTCAGAGCATTGCACATAACCCACTGGAGTGAAATACTGGCATGTCACATATTAAGTGATAGTACGACACGACCGACGTTTTCATGAACTTCCATGACTGGATTCCCTAGAGTCAGAGACCGTGCATTTTGGTTACGGCCTAATGCATGTTTAAGTTACATTTTCGCCACCTGATTTAACATAACAGCTATATATATATACCCATAAAAAAGCACAACTATATATACACCGTGGCTGGCTATACAAAGAGAGTCTGGATGATACTCAGCTATGGCTTTTGCCCGGAGAACATGATGAATGACCTCTGAACCTTGCTGCTGTAGTTGACCAGACCA…
PgZFP31	1448	AGAACCGATATTTTTATATTATTTTCTCTTATATGAATATACATTGAATTTTATTTTTAAATAAAAAAATTTATATAAAAATATCAAAAATACACGTAAAAATAGTATACTCCCCTACCCCCTATCCCCTATTCAAACCGACCGACTTCAGTAGTCCACTAGAACTCCCTCCCACTTGGTACTCACACCTTCACTCCACCTGTATTTTTTAAAATAGTATTAGTTAGTAGACAACTAGTAGTAACTTGGCCAACTCTCTTGCTTAATTTCCTCACACCTGGCACGCAGCTTCCCTCCCTTCCCCCTCCGTCCATTCTATATAATAAGCAAACACATCTAAGGATCTACCTTCATCATTTTCATTCTCAAACTTTCTTTCTCTCTCAACTCCCACTACTT…
PgZFP32	758	TTTTTTAATATCAAAAATTAGAAAGGTAAAATTTATATTCATGGCTGAATTATGAACAACATGTGCATTCAATTAATCAATACTTATGCGTATTAATGGTTGGTTCCTTGCTACACAGTACAACTACTCAACAGATCAGCAAGACTTCCATTACAAACGCATTTTATAAATTAATAAATTAATTAATCAATAATTTTCCACAACACTCTTAATTTGTACATACATGCATGTACCAAATCCATCCATTAATTTGTAAAATGTAAATAAATAAATAGAAATTACCAACAAAAATATATATAATTAATGAAATTTTATAGTTTAATTAACAATCAACATTCAAATCAATGATGTAATGATGAAGAATCCTTCTGACTCGGAATTGAGAAACGCGGTTTCTTT…
PgZFP33-01	626	TTTCCGGTGGCTGGCTTTGTGGCCACCGAGTGCTTGGTAAGACGAGAAAGCTTTGTTACATACGCTGCACTTGTGAGAATTAGGAATTTGATCTTGTGAAGAACTATTACTTTGGTGGACGGGAGTGGAGGCGGAGGCGGTAGCGGTGGCTGCACCGCCACGAGCGAGCATGATGAGACAGAGGGCGAGATACTCGTCTTCAGTAGGTGGTAGGGGTCGTTTTGAACGCTTTTTCTTCATCCATAGTTGATCAACTGAGTGGAGTAATCGATTCTTGTTGTTGATAATCTCTTTGTTGTGGTTGCCCTGAAGAGAAGGGGTGGGTGTTGTCGGTGAATTCAAAGCTTCAAGGGCCATTTGATTTTGAGAGTTCGGTTTAGATAGAGAAATTAAGTAAAA…
PgZFP33-02	657	TTTCCGGTGGCTGGCTTTGTGGCCACCGAGTGCTTGGTAAGACGAGAAAGCTTTGTTACATACGCTGCACTTGTGAGAATTAGGAATTTGATCTTGTGAAGAACTATTACTTTGGTGGACGGGAGTGGAGGCGGAGGCGGTAGCGGTGGCTGCACCGCCACGAGCGAGCATGATGAGACAGAGGGCGAGATACTCGTCTTCAGTAGGTGGTAGGGGTCGTTTTGAACGCTTTTTCTTCATCCATAGTTGATCAACTGAGTGGAGTAATCGATTCTTGTTGTTGATAATCTCTTTGTTGTGGTTGCCCTGAAGAGAAGGGGTGGGTGTTGTCGGTGAATTCAAAGCTTCAAGGGCCATTTGATTTTGAGAGATTTATGAGTAGAGAGAGAGAGAGTAATA…
PgZFP34	1224	CCAAAATGGGGAATATTTTATTTTAAAAAAAAAGAGAGAGAAGCAAGTTGTATTTAAATATCAGGACAGATTAAAATATTAAACAGTACATCCTCACATCACATCCTCCAAATTGCAGCAACCTTACCAAAGGCACATTGAATGGTCGTACATCTTATACAGCAGTCAAAACCTATTTTAACAAATTTCAAGCAACCAATTTCACAGCACCATTTTCAGAACAGCTGAAGCCATTTGACTATCTGGAAAACTAGATGGTCCGGGCTTTAGCTTCCATCCTTCAAGAAAGGTGAAGCTGGCATCTCTCCAGGATCTTGGCTTTACTCTAAAAGCATCTTTATCTCTTTGTTCCTGCAGGTGCAGAGTCCGGCTTTCGATCATGCTGAACAGACCGAGGGA…
PgZFP35	1084	AATCAACTCACATACACATTCACTGCTTAATCATTCATTATATATAATCGCCACCCACTGCACACTTCTCTCCCCCTTATAGCACCTTCTATTCTCTCTTACTCGCTTTCCATACGCTTCACTACTAATACCAAACTATGAGTGTTCTTGGCTTGGAAATGGAAAACTCAAAACAAAAATTCATCATGATCAAAGATCAAAGGCAGATGATTATGCGAGGAAAGCGTACGAAGCGATTACGGCAGTCCGTTCATGTCTCCTCTACCTCCTCTAGCGGTTGTAGCAGCGGCGTCGACAAAGCTGAAAACGATCATGTTTATTTCTCGATTCCCTCGCCTACAAGTTCAGACGAAACTTCTGACCAAGACATGGCGAATTGTCTAATTATGTTGGCTCAAA…
PgZFP36-01	549	ACAGCAGAAAGATTAAGATCATCATCATCATCAACTGGAGCAGGAAGATTAAGATCAATCAAAGTTGTTTCACCATTTTTGTTTAGTGGTTTAGCTGAATTAGTACTAGTACTTTTGGTATTAGCAGCTGCTGATGAAGAAAATGAGGCAATAACATGTGTTCTCTTATGCCCACCAAGAGCTTGCCCGGATGCAAAAACTCTAAAACAAACAGGGCATTCATGTCTTTTCTCCTCCACCACCATTGCTGAACCTCCTGCATTTTTCTCTGTTTCCACCATGGATATTTGTTCTCGAGTATTCATAAATTTAACCTTCTTGTGACTTGCTCTATGCCCGACTACCAATTTTACTAACTTTAATCCCCTCATCTCGATCAAACCATCCTCATACTGCACA…
PgZFP36-02	557	ACTCATCATCATCATCATCATCAGCATCATCATCATCATCAACTGGAGCAGGAAGATTAAGATCAATCAAAGTTGTTTCACCATTTTTGTTTAGTGGTTTAGCTGAATTAGTACTAGTACTTTTGGTATTAGCAGCTGCTGATGAAGAAAATGAGGCAATAACATGTGTTCTCTTATGCCCACCAAGAGCTTGCCCGGATGCAAAAACTCTAAAACAAACAGGGCATTCATGTCTTTTCTCCTCCACCACCATTGCTGAACCTCCTGCATTTTTCTCTGTTTCCACCATGGATATTTGTTCTCGAGTATTCATAAATTTAACCTTCTTGTGACTTGCTCTATGCCCGACTACCAATTTTACTAACTTTAATCCCCTCATCTCGATCAAACCATCCTCAT…
PgZFP36-03	545	ACTCATCATCATCATCATCATCAGCATCATCATCATCATCAACTGGAGCAGGAAGATTAAGATCAATCAAAGTTGTTTCACCATTTTTGTTTAGTGGTTTAGCTGAATTAGTACTAGTACTTTTGGTATTAGCAGCTGCTGATGAAGAAAATGAGGCAATAACATGTGTTCTCTTATGCCCACCAAGAGCTTGCCCGGATGCAAAAACTCTAAAACAAACAGGGCATTCATGTCTTTTCTCCTCCACCACCATTGCTGAACCTCCTGCATTTTTCTCTGTTTCCACCATGGATATTTGTTCTCGAGTATTCATAAATTTAACCTTCTTGTGACTTGCTCTATGCCCACCTAACGCTTGATAAGATCTAAAAACTTTGCCACAAGTTTCACATCGATACT…
PgZFP36-04	537	ACAGCAGAAAGATTAAGATCATCATCATCATCAACTGGAGCAGGAAGATTAAGATCAATCAAAGTTGTTTCACCATTTTTGTTTAGTGGTTTAGCTGAATTAGTACTAGTACTTTTGGTATTAGCAGCTGCTGATGAAGAAAATGAGGCAATAACATGTGTTCTCTTATGCCCACCAAGAGCTTGCCCGGATGCAAAAACTCTAAAACAAACAGGGCATTCATGTCTTTTCTCCTCCACCACCATTGCTGAACCTCCTGCATTTTTCTCTGTTTCCACCATGGATATTTGTTCTCGAGTATTCATAAATTTAACCTTCTTGTGACTTGCTCTATGCCCACCTAACGCTTGATAAGATCTAAAAACTTTGCCACAAGTTTCACATCGATACTTAGCTCTA…
PgZFP37	1359	TTTTTTTGAGAAGAATATCCAGGTGTGATTTCATAAAAGGTTATGAAGTGAGGACATCTAAATCACAAAATAATTAAGAATATGGCATCACAAATTCCAGTAAGAACTAAATTACTTAAGTTGGATGTGAGCCAGAAATCATTATTCTTCCTCATTTTATCCAACAAATTTCTCGTAAAATCAATTTAAAAGACCGACATTTTGATTGAATGTCAAAAGTAAAATATTTGGAAAAGGCCTTCAAACAATGGAATCAATGATAAATAAAAGTACAAAAACATTTTTCTGGAGAAGAATTTCCTATCTCAAAGAATCACGCATTCTAAGCGTTTGAATAGCCTGCATGGTCTCTCTCAACGTGCTCCACAAGGGCCACTGGATCACGAAAACCTCTACTAC…
PgZFP38	867	GTATGAACGAAGCGAAATAAGTAATATCACATGATGATATATATATTCTTATTAATGTCTATAAACAAATCATCATCATTGATGATCTAATTAAGTATACAATAACATAATCAATACAAAAATAAATAAATAAATAGAAAAAAAAAATCTAAATCACTAGATGAAACGTAAGGGTTTGGTGTACTTTCTCTCTCATAAAAAACAATTTACCATAGGAGGAGCCACCTTTTTCCCAAGCTCAAACTCTATATCATTTTCCGTAGGTGTTAAGTTTAAATCCAAACACATAATTCTCCTACTATTTGACTTCTTCACCACCGGAGAAACCAAAGAGAGAGGAGGCCGGTGGTCCTCATTCGCGGCGGCAGCATCGCCTCTATGCCGGCGCATGTGACCTCC…
PgZFP39-01	980	GCCAACTCCAACCAACCTTATAAATATCAAATACAAACTCAACATCCTACTCACAACTTACAACTTATAAGCTCTCTTATATTTCCTCCAATATTTACAACAAAACCATATACTAAAAACATAAACATGAGCATGAAGAGAAGTAGAGAAGATGATAGAGAGGTTGAGGCACTAGCCATGGCCAACTGCTTGATGCTCCTCTCTCAAATCGGCAAGACTGCCGGCACAACCCCGGCTTCCGGCGGCCGTGTTTTCGAGTGCAAGACGTGTAACCGAACATTCCCGTCATTTCAAGCGCTCGGCGGCCACAGGGCGAGTCACAAGAGGCCTAAGTTAATGGCCGGTGACCTTCTTCATCAGTTGCCGATAAAGCCCAAGACACACGAGTGCTCCATATGT…
PgZFP39-02	662	GCCAACTCCAACCAACCTTATAAATATCAAATACAAACTCAACATCCTACTCACAACTTACAACTTATAAGCTCTCTTATATTTCCTCCAATATTTACAACAAAACCATATACTAAAAACATAAACATGAGCATGAAGAGAAGTAGAGAAGATGATAGAGAGGTTGAGGCACTAGCCATGGCCAACTGCTTGATGCTCCTCTCTCAAATCGGCAAGACTGCCGGCACAACCCCGGCTTCCGGCGGCCGTGTTTTCGAGTGCAAGACGTGTAACCGAACATTCCCGTCATTTCAAGCGCTCGGCGGCCACAGGGCGAGTCACAAGAGGCCTAAGTTAATGGCCGGTGACCTTCTTCATCAGTTGCCGATAAAGCCCAAGACACACGAGTGCTCCATATGT…
PgZFP39-03	1004	GCCAACTCCAACCAACCTTATAAATATCAAATACAAACTCAACATCCTACTCACAACTTACAACTTATAAGCTCTCTTATATTTCCTCCAATATTTACAACAAAACCATATACTAAAAACATAAACATGAGCATGAAGAGAAGTAGAGAAGATGATAGAGAGGTTGAGGCACTAGCCATGGCCAACTGCTTGATGCTCCTCTCTCAAATCGGCAAGACTGCCGGCACAACCCCGGCTTCCGGCGGCCGTGTTTTCGAGTGCAAGACGTGTAACCGAACATTCCCGTCATTTCAAGCGCTCGGCGGCCACAGGGCGAGTCACAAGAGGCCTAAGTTAATGGCCGGTGACCTTCTTCATCAGTTGCCGATAAAGCCCAAGACACACGAGTGCTCCATATGT…
PgZFP39-04	500	GAGGCACTAGCCATGGCCAACTGCTTGATGCTCCTCTCTCAGATAGGCAAGACTACCGCCACGACATCTCCTCCGGCTGCTGACGGCCGTGTTTTTGAGTGCAAGACGTGTAACCGACAATTCCCGTCGTTCCAAGCGCTCGGTGGCCACCGGGCTAGTCACAAAAAGCCTAAATTAATCGCCGGTGACCTTCTTCATTTGCCGGTGAAGCCAAAGACGCACGAGTGCTCGATATGCGGGGTCGAATTTGCGCTAGGCCAAGCGCTCGGGGGACACATGAGGCGCCACCGTGCAGCCATGGACAATTCTATTAAGGCTAATACGAAGACGGCAGTGCCATTTTTGAAGAGGTGTAATAGCAGCAAACGAGTTTTGTGCTTGGATTTAAATTTGATGCCG…
PgZFP40-01	1254	TAATTTCTTCTTCTTCTTCTTCTCGGGATGTCCACGCGCAATCATCTGTCTCTTAATTCTCTGTCTGTGCGTCTGTCTATAGGATTATATATAAATACAGTAGAGTTAATTATAAGTAAGAAGTGCCCACAAAACTTGAAGGACAGGCCTTTTAGCTAGATCCGTATTATAAATACCCCACGCATGCAACAACTCTCTTAACTCATCCCCGCCCATTTGCTTATTTCTCTCCATTCTGTCTCTGGCTATTTCTAATTCCCAACTCTCTATTTCAAGCACATAACCAACCAAATTTCCCTTTGCATTTCTCTTTCTCGATCTCCCTCTCCATATAAATATAGAATAGTGGGAGTATAATTAATTAATATGGAAGAAGTAGAGTTTCAAACTCATCAACCA…
PgZFP40-02	1242	TAATTTCTTCTTCTTCTTCTTCTCGGGATGTCCACGCGCAATCATCTGTCTCTTAATTCTCTGTCTGTGCGTCTGTCTATAGGATTATATATAAATACAGTAGAGTTAATTATAAGTAAGAAGTGCCCACAAAACTTGAAGGACAGGCCTTTTAGCTAGATCCGTATTATAAATACCCCACGCATGCAACAACTCTCTTAACTCATCCCCGCCCATTTGCTTATTTCTCTCCATTCTGTCTCTGGCTATTTCTAATTCCCAACTCTCTATTTCAAGCACATAACCAACCAAATTTCCCTTTGCATTTCTCTTTCTCGATCTCCCTCTCCATATAAATATAGAATAGTGGGAGTATAATTAATTAATATGGAAGAAGTAGAGTTTCAAACTCATCAACCA…
PgZFP41-01	1403	ATGGGCATTATTATTATTATAAAAAAATTATTAACATGTACAATAACATGAATTTGTGCTATCAATCTCCAAACTTCATTGAATGGCTCAAACCATCCAATTCACCATCTTCTTCTTCATCCTCCATTTTAACCCAACAACCACTCGATCATCATCATCACTTCCCAAATACCATGAGCTTATATTATCAAGAACATCATCAAGAAGAAGAATCCGAGCACGAAACGATCCGATGCTTGCCTCTGCTTAGTAGATTAAGTGAACAAACAAAGCCCTTAAAAGAAGAGAGCCTTGGAGTTAAGGAATTGGAGAATTTTGAGAAAGTAACTGTGTCTCTCCACATAGGGTTGCCTAATTATGGCAATAATTCGGGTGATGATGATAAGACCGGTCTTTCGA…
PgZFP41-02	1008	GAAGAAGAAGAAGAAGAAGAGGAAAAAGAAGTAAGAGGGATGAATAGGAGTTTTATTCATGGCTGCAACTTTAATGCTAAGAGTAGATTTTGGATCCCAACACCAGCTCAGATACTTGTTGGACCTATGCAGTTTGTTTGTTCAATATGCAACAAGGCCTTCAATAGGTACAACAACATGCAGATGCATATGTGGGGGCATGGATCCGAATACCGGAAAGGAGCCGAATCACTAAGAGGAACACAACCAGCAGCCATGCTTAGGCTGCCATGCTATTGTTGTGCACCAGGCTGCAAGAACAACATTAATCATCCGCGCGCAAAGCCATTGAAGGACTTCAGAACCCTACAAACACACTACAAAAGAAAGCATGGATCGAAGCCATTTTCGTGCCGAAAA…
PgZFP42	949	TTTTTTTTCAAGGCAAAATCACAACTAAAATTTCCATATACTTTTCTAACATAAAATGTACAAAATATTATTACTCCAAGAATATGCATACTCAAATCTCAACCAAAGGTAAAAGAAAAATCAACTAGAAGATGAAAAATGAGATTGAAATATATAGTTTAGAACTTAGAGCTTCAAAGACAAGTCAAGCTTTAGCGACGCTTCCTGTTTAGTCTCCTTCAATCCGCCACCATATCCCAAAATATACCCACCAATCTTTTCCTCCGGCAAGAAACCTATTGTACTCCTGACCATCTCAAATCTACCCACACTGCCGCCTCGGGATGATGGATCCGTCAACACACTCGGCAGAAAATTCTCCACTGCTAGCCTCCCGACAGCCGGTTGTTGATCAAAGTG…
PgZFP43-01	1406	CTAATTCCGGATAAAACTTTTACAATACTTGACAACTGTAATTCAATAAATCGGGCTATGTAGTAGTAGTATGATGTTCCAAACATATCAAAAAATTTAAAAGTGTGTTAACTTCCTCCTTTTAAGACCAGTAAATATTACGGTCTACAGATAAATTTAAAATTAGGATAGTAAAAGCCAGATTGTCTCCTAATATAATTATTAAGCACTCTCAGTTGCGTAAATATTAGTAGTTTCCTTGTTATACAACAAAATTACAACTTCTGAAAGGGGGATGGATGGATTTGTACACCAGGAATTCTTTCAACCACAAGTCTACCAAGGAAATCTTTTAGCTTTCAACAGAGAGTGCAGGTTGACAATGCTATCTGCGCCATGATTAACAACATGAATAGATAC…
PgZFP43-02	967	GAGAAATATAGAAAGGTACTATCACTTTGATACAAACGCAAGTTACAGATGAAACGCCGAGAATTAAAGGTTTGCATGGTACCTTTGGTACAAATAAACAATTGCGTAAAAGATAGGGAGCAGCATCAGGGTCAATATTGAAATAGCCAGGTAGAAAATGCTTGTATGCTTCCTGCCTCCCCTGGAAAAGGGTTTGCAGCCTCCTGAGCAAGTGTGAGCATCACAGAATTGTCATAGAAAAAGTTCATGAAGTCGGTTAGCTGAGGGTCCCTGATCTATAGGGAAACATTTAGCAGCAAGACTACAAGTGGTGGTTCCTTGAAGCAGCTGCTGGATTGCATTTGGCCTTATGAGACTTAGAATCCATCATGAGGTCACAGTGCAAAGCTCCACATAAAT…
PgZFP43-03	1353	CTAATTCCGGATAAAACTTTTACAATACTTGACAACTGTAATTCAATAAATCGGGCTATGTAGTAGTAGTATGATGTTCCAAACATATCAAAACTAAAAAGTGGGTTAACTTCCTTCCTTTTAAGATGGTCTACAGATAAATTTAAAATTAGGATAGTAAAAGCCAGCCAGATTGTCTCCTAATAATTAAGCACTCTCAGTTGCCTTGTTATACAACAAAAATTACAACTTCTGATTTGTAAACCAGGAATTCTTTCAACCACCAAGGAAATCTTTTAGCTTTCAACAGAGAGTGCAGGTTGACAATGGTATCTGCGCCATGAATACATACATCTTCAATGTCATAATCCTCAATCTTTCATAGCAATTTCATGAGTCCCAGAGCTTCACCAACTAAGA…
PgZFP44-01	657	TTTAAGTTCAAATACTTTTGTTATGTTTGGCAAACAATTGGGGAACGGAGCAGTTGATGGGACCAAAAAATACAATTGGGGAACAGAGTCTTGCATGTTCACAAATCACCTGCCACATCATCAACGGCGGTATGTTTTTTTCCTGATTCCTTTGCATGGTTCTATCTCCCTCTTGCAATTCTAACCCATTAGACAGTGATTGTTCACAAGACAAAACATACACCATGGACCAGGTTGTGTATGGAAGGTGAGATCAGCATACTTCTGTCATCTATATTCACATTTCAGATTAACCCAATAGAGACACGGCACCACTTATAAATCAACTAATGAAAAACAAAAGAATATCAAACTATTGCAAAGAACTAACCACCGAAAGTGAAAATTTCATTACTGCTG…
PgZFP44-02	437	ACTCGCTACATTCTCGCCTCCTGCTGCCACATCATCAACGGCGGTATGTTTTTTTCCTGATTCCTTTGCATGGTTCCATCTTCTCATGCACTCCGCCTTGCAATTCTAACCCATTAGACAGTGATTGTTCACAAAGACAAAACATACACCATGGACCAGGTTGTGTATGTAAGGTGAGATCATCATACTTCACCGAAAGTGAAAATTTCATTACTGCTGCATTTCACTGTATGCCAAAAGAAGTTCACCAAAACACAAGCAGTACCGAAGTTATCACTCCAAATCTCCAACCCTATCACTTTCCAGCAATGTGCTTAGCTTTGTTGTGAGAGTCTAGAGCAGTTTCAGATTTGAAAGACCTATTGCAGGACTTGCAATAATGGGAACCCTCGGATTTTG…
PgZFP44-03	583	ACTCGCTACATTCTCGCCTCCTGCTGCCACATCATCAACGGCGGTATGTTTTTTTCCTGATTCCTTTGCATGGTTCCATCTTCTCATGCACTCCGCCTTGCAATTCTAACCCATTAGACAGTGATTGTTCACAAAGACAAAACATACACCATGGACCAGGTTGTGTATGTAAGGTGAGATCATCATACTTCTGTCATTTATATTCATATTTCAGATAACCCAATAGAGACACGGCCACCATTTATAAATCAACTAATGAAAAACAAAAGAATATCAAACTATTGCAAAGAACTAACCACCGAAAGTGAAAATTTCATTACTGCTGCATTTCACTGTAGTAATATCCAGCAATATTTCATTCAACCGACTTAATGACATGCCAAAAGAAGTTCACCAAAA…
PgZFP44-04	617	TTTAAGTTCAAATACTTTTGTTATGTTTGGCAAACAATTGGGGAACGGAGCAGTTGATGGGACCAAAAAATACAATTGGGGAACAGAGTCTTGCATGTTCACAAATCACCTGCCACATCATCAACGGCGGTATGTTTTTTTCCTGATTCCTTTGCATGGTTCTATCTCCCTCTTGCAATTCTAACCCATTAGACAGTGATTGTTCACAAGACAAAACATACACCATGGACCAGGTTGTGTATGGAAGGTGAGATCAGCATACTTCTGTCATCTATATTCACATTTCAGATTAACCCAATAGAGACACGGCACCACTTATAAATCAACTAATGAAAAACAAAAGAATATCAAACTATTGCAAAGAACTAACCACCGAAAGTGAAAATTTCATTACTGCTG…
PgZFP44-05	543	ACTCGCTACATTCTCGCCTCCTGCTGCCACATCATCAACGGCGGTATGTTTTTTTCCTGATTCCTTTGCATGGTTCCATCTTCTCATGCACTCCGCCTTGCAATTCTAACCCATTAGACAGTGATTGTTCACAAAGACAAAACATACACCATGGACCAGGTTGTGTATGTAAGGTGAGATCATCATACTTCTGTCATTTATATTCATATTTCAGATAACCCAATAGAGACACGGCCACCATTTATAAATCAACTAATGAAAAACAAAAGAATATCAAACTATTGCAAAGAACTAACCACCGAAAGTGAAAATTTCATTACTGCTGCATTTCACTGTATGCCAAAAGAAGTTCACCAAAACACAAGCAGTACCGAAGTTATCACTCCAAATCTCCAACCC…
PgZFP45	742	GCGGTATTTTCCTTTTGTCCACACAAAATCAAAATCATGAAAGAGAAACGGCAATTTCCCTCGGCGGTTTTGATCTCAATCCTGAAATTACCTATATATATAGGCTTATATCTATACATTCGAAGCGAGGTTAAGAAAATGAAGACAGAGAAAGTGCCATAAACTTTTCTTTCTTTTTGATATGCTATAATATCATCATCATCATCATACCCCAGTAGAAGTAGAATGGCAATCGTTTCTTCTTCTTCTTCATCGATTCGTTCTCTTCATCAAAGTTTGTTATTCCCCAATTACCCATCTCTTCATCATATTTCCCAATTTCGTCCCCCTCCCCAATTATCCGCTACTCAGTTTCCTTTCAGAATTCGGGCAAGCTCAGCAGTTGCACTTGAGTCGGAT…
PgZFP46-01	1597	GATTGTAACAAAAAAAATTTCGGTAACCACAATAAAAACCAGATCCTAGTACAATGACCAAAACATTATTTATCCCTACAAAAAAATTAATCAACTACACAAACTAAAATCTAAATCAACAATCTCAATTCAAGATTAGCATACCATCATTAAATACTAGCCAAAATTTTATTCAGTATCCACAACAGAATTTCAGCCAACAAAAAGTCCTACAACAGAATTACAAACTACTACAACAGAATTAAATGAACAAAATCCAGCTTCTAGGCAAAATTTCTAACAAAAGAAGCACCACGACATTATTCCTTCAAAATGTGCATAAACATATTTTTCTACAAAAAACAGATACAACATCTAGTAAGAACATATGAATACCTGCCCTGCTCAGTGTCAAAAGTC…
PgZFP46-02	1363	GATTGTAACAAAAAAAATTTCGGTAACCACAATAAAAACCAGATCCTAGTACAATGACCAAAACATTATTTATCCCTACAAAAAAATTAATCAACTACACAAACTAAAATCTAAATCAACAATCTCAATTCAAGATTAGCATACCATCATTAAATACTAGCCAAAATTTTATTCAGTATCCACAACAGAATTTCAGCCAACAAAAAGTCCTACAACAGAATTACAAACTACTACAACAGAATTAAATGAACAAAATCCAGCTTCTAGGCAAAATTTCTAACAAAAGAAGCACCACGACATTATTCCTTCAAAATGTGCATAAACATATTTTTCTACAAAAAACAGATACAACATCTAGTAAGAACATATGAATACCTGCCCTGCTCAGTGTCAAAAGTC…
PgZFP47	725	CATTTCTCTATGCCACCAAGCAAGAACTTTCACTCTCCCCCTCTCTTTCCCTTTCTATTATCTCACCAGAAATAAAGGAGAATTCCCTGGTTTTGTCTTCCTCTTGTGTTAGCAGGTTCCTGATTTTATGTTCAGTACCAAAAAGCAAGTCCCCTTTTAGCTAAAATTAATTTCTTTAATTTTACCAACATCAAGAAGAAAAATAAAACAGAAAAAGAAAGAGAGAGATACAGGGATTAATTAGAAGCATATATACCTAAAAAAAAATAGTAATGTCAAATATAACAGGTGAAGAAGGGAGTTTTTCTTCTGGAAATACTGGAGAAGAAGTCCAGCAGCTTCATCAAGTCCATGGCACAGCTCCTTCGGCTTCCGCCGCCACCGATAATTCCTCCCAAC…
PgZFP48	1409	ATATATATATATATATATATACAAAATACAAATATCCTTCAGATTAGGGTTTCTCTTCTACTTTATCCATCAAATTACAAAAGCGCCCCTACCTACCATTTATAATTATTAATTAGAGAGGCATCTCATTCCATTGCATAGTTTTAGCGTTTGTACTCTAGTGAACATTATCATTCAACAGGCTTAAATTATTCAAGTTACTTGAGAAAAACTAAAGAGCCAGCAAACAAGGGTCTTTTTCGGACGCAACCCATTTATAGTCATCTGGGCCCAACTTTAAACTTGGTTATGGGCCGCCCTAAAGTACAAAACGTAATTGAGGAAAACAAAATAAACAAGGTCGCTCTCAAACTTCCCAAATGGGCTTTTCCATGGCTGAATCTCCATGTGAGAGCTGTT…
PgZFP49-01	1083	TATTATTATTATTATTATTATTAGCAATAACATGTGAACTCTTATGTCCGCCAAGAGCCTGCCCAGATGAAAAAACTCTGTAACAAACGGGGCACTCATGAATTTTCTCCTCCACCATTGTTGAACCTCCTGCATTATCCTCTGTTTCCGCCATTAAAATTTCTCGAGTGTTCATCGCTCTAATCTTCTTGTGACTAGCCCTGTGACCCCCTAAAGCTTGATAAGATCGGAAAACTTTGTTACAAGTTTCACATCTGTATTTCCCCCTAGCGCGGCTACTCGATTTGTTAACTTTCACAACTTCTTCTTGATCAGATTCATCATCATAATCATCCTCATCAGAAAGCTCCAAATCCATATATTTCTTAATGGGTCCCTCATCTTCATTTTTCTCTCTCC…
PgZFP49-02	293	TTCTTCTTCTTCTTCTTGTTCTTGATTCTCTTCTTCATCTGATGACTGAGTTTCCTGACCGAGTTGTTCTGTTTTTGGAGGAACATAAAGATTAAGCATATGAGATCTCATATGCCCACCTAAAGCTCTACCATTACCAAAATTCCTAGAGCAAATCTTGCACTTATATTTCTCCATTACCCACAAATTAATTATAACCCCTTTTCCTCTCTCTAATTTCTCTCTCTAAAATGGTTGTGAGAGCTCCAGAGTACTCTGTTTTCTCTTCTTGAAGAAGTTTAAAGAGAGTGGAA
PgZFP50-01	1764	AAATTCTTTCTCAACACTCTCATCGCTCATCAGTAATTTCGAAGAGAGAGCATAAGCATATGTATATATTGTATAAATGATATCTCTTTGCAATCCGAACATCTTCTTCCACAAGCCCAAAATTAAACCACACACCCTAAAACTACCACTCAAATTCAAAACCCCATTTACTCTCCCACACAAACAATCCTCACCTTATCATCATTATCAATGTCGAATCAAATCCTGCGCCGCCGATCACGCGGCGGCTCCTGCCGCAACATCAGAAATCGACATGGTCCGAACCAAAGATGGCATCTACGCCCCTAAGTCCAAAAAAGTAGTCGTTCTCTGGGATTTAGATAACAAGCCACCGCGTGGGCCACCGTACCAGGCGGCGATGGCCCTACAACGTGTGGC…
PgZFP50-02	1769	AAATTCTTTCTCAACACTCTCATCGCTCATCAGTAATTTCGAAGAGAGAGCATAAGCATATGTATATATTGTATAAATGATATCTCTTTGCAATCCGAACATCTTCTTCCACAAGCCCAAAATTAAACCACACACCCTAAAACTACCACTCAAATTCAAAACCCCATTTACTCTCCCACACAAACAATCCTCACCTTATCATCATTATCAATGTCGAATCAAATCCTGCGCCGCCGATCACGCGGCGGCTCCTGCCGCAACATCAGAAATCGACATGGTCCGAACCAAAGATGGCATCTACGCCCCTAAGTCCAAAAAAGTAGTCGTTCTCTGGGATTTAGATAACAAGCCACCGCGTGGGCCACCGTACCAGGCGGCGATGGCCCTACAACGTGTGGC…
PgZFP51-01	1163	CGTCTGTCCAGTTTGGTTTGAGCGATTCTTTATGTTCTCAAATCCGGTCTAGGAAAACCAGTTAACTCGTGAACAGTTCTTTGCCTTCCACCATAGCTTGGCAGAGTTTCCCATCGTTCAAAAAATCAAATAATTTCAATTATATATCCCAATATAAAACAACCCTAACCCTAATCCAATCCAATTGCATACATTAATTTCGATTAAAGATGGAGATGCATACGCATCACAGCATATTTGAGAGACGCCCCATCATTAAATCCAAGGCTCCCGCCGTCAGATGGTTCAAGGAATGGGTACCACAGGATGTTGTTGCAACAGGTGGCAAGTGCTTCATTTTGAAATGGGTTACTGAGGCAACATTGAAGGCTTTGAAAGAGAAGTCTAAAGAGCCAGAGG…
PgZFP51-02	1228	CGTCTGTCCAGTTTGGTTTGAGCGATTCTTTATGTTCTCAAATCCGGTCTAGGAAAACCAGTTAACTCGTGAACAGTTCTTTGCCTTCCACCATAGCTTGGCAGAGTTTCCCATCGTTCAAAAAATCAAATAATTTCAATTATATATCCCAATATAAAACAACCCTAACCCTAATCCAATCCAATTGCATACATTAATTTCGATTAAAGATGGAGATGCATACGCATCACAGCATATTTGAGAGACGCCCCATCATTAAATCCAAGGCTCCCGCCGTCAGATGGTTCAAGGAATGGGTACCACAGGATGTTGTTGCAACAGGTGGCAAGTGCTTCATTTTGAAATGGGTTACTGAGGCAACATTGAAGGCTTTGAAAGAGAAGTCTAAAGAGCCAGAGG…
PgZFP51-03	1701	CGTCTGTCCAGTTTGGTTTGAGCGATTCTTTATGTTCTCAAATCCGGTCTAGGAAAACCAGTTAACTCGTGAACAGTTCTTTGCCTTCCACCATAGCTTGGCAGAGTTTCCCATCGTTCAAAAAATCAAATAATTTCAATTATATATCCCAATATAAAACAACCCTAACCCTAATCCAATCCAATTGCATACATTAATTTCGATTAAAGATGGAGATGCATACGCATCACAGCATATTTGAGAGACGCCCCATCATTAAATCCAAGGCTCCCGCCGTCAGATGGTTCAAGGAATGGGTACCACAGGATGTTGTTGCAACAGGTGGCAAGTGCTTCATTTTGAAATGGGTTACTGAGGCAACATTGAAGGCTTTGAAAGAGAAGTCTAAAGAGCCAGAGG…
PgZFP52-01	966	CAAACAATGCTTTATCATTCACTATATATAACAACCCCCAGTGTCCCATTTCTTAGTCACTTTCCATACACTTCACTCTTTCTACTCTCTCGTCCCAACCATGAGTGTTCTTGGCTTAGAAATGGAAACCACATCATCCAAAAATATTTCTAAACATCAAAGGCGTCATCAGATCATACGAGGAAAGCGTACAAAGCGATCCCGGTCGTTGACCGCAGTCTCCTCTAGCTCCTCTACCGGTGGCGGAAATGATGCTTATAATTTTTCAATTCCCTCCCCTGCCAGCTCCGGTCAAAATAATTCCTTTTGCACGGAAGAAGACGAAGACATGGCCAATTGCCTAATTCTCTTGGCCAGCTGTCCGAATCTTATTGGCCCAAAATTCACCGAGACAACGGA…
PgZFP52-02	1002	CAAACAATGCTTTATCATTCACTATATATAACAACCCCCAGTGTCCCATTTCTTAGTCACTTTCCATACACTTCACTCTTTCTACTCTCTCGTCCCAACCATGAGTGTTCTTGGCTTAGAAATGGAAACCACATCATCCAAAAATATTTCTAAACATCAAAGGCGTCATCAGATCATACGAGGAAAGCGTACAAAGCGATCCCGGTCGTTGACCGCAGTCTCCTCTAGCTCCTCTACCGGTGGCGGAAATGATGCTTATAATTTTTCAATTCCCTCCCCTGCCAGCTCCGGTCAAAATAATTCCTTTTGCACGGAAGAAGACGAAGACATGGCCAATTGCCTAATTCTCTTGGCCAGCTGTCCGAATCTTATTGGCCCAAAATTCACCGAGACAACGGA…
PgZFP53-01	1706	GTCTAGTTGATAATTCCATCAACATACAATCAGATTAACATTATATAATTCGCTGAGTATTTAAAATTTTAAACCATCTTATACAATATTAAAACAATACAAATTATTACCCAAGTCAGATAAAGGCTAAAAATTCAACGTTTGCACCATCTCCAAATTTGTCACACTGTACAAAGAGAGTACCGGACCTAGAGAAATTAATATTGAAATTTTCCACACAAAAAAAATTCAAAAGGAAGAAGAAGAACATTTAAAGTTTCAAAGTAAGATCTGGTAATGATGAATCTGCTTCAGGTGGTGGAGCCACGGTCACAAAATTTATGTTGGAATTTTGTCCACAATCAAAACCAGACCGACACCTGGTTCCCTGCTGTTCAATTTGTCTAAAGCTACCGGGCC…
PgZFP53-02	1675	GTCTAGTTGATAATTCCATCAACATACAATCAGATTAACATTATATAATTCGCTGAGTATTTAAAATTTTAAACCATCTTATACAATATTAAAACAATACAAATTATTACCCAAGTCAGATAAAGGCTAAAAATTCAACGTTTGCACCATCTCCAAATTTGTCTCACTGTACAAAGAGTAATTTTCAAAAAAAAAATTCAAAAGGAAGAAGAAGAACATTTAAAGTTTCAAAGTAAGATCTGGTGAAGATGAATCTGCTTGAGGTGGTGGAGCCATGGTCACAAAATTTATGTTGGAATTTTGTCCACAATCAAAACCAGACCGACACCTGGTTCCCTGCTGTTCAATTTGTCGAAAGCTACCGGGCCAAAACATCTCTGCTTCATCATCCTCCACAAA…
PgZFP54-01	1691	GCAGAGGAATTCTCTTGTTGGCAACATAATGGTGGGAATTTAATGGACAAGTTGTCTTGGGTAGAAGAACCAGAGGCTTCTGGTATTTGCTATGCCTCCTGCACTGTTGATCGTTCTGGCATTTCAGCTTCACAAGGAAATAATATTGAATGGCAATCGTACAAGAATCCCAAATTGGATTGTATTCTATTTAGGAGCATCTTTCCATTCAATGCACTACCAACCCTAAACCCAACTGTTGGTTTCTATAGACATTGTCATTTTAGCACAAAGCCATCATCAAGTTTAGTTCAGAATGTTGCCCAAAACAATGTTGCAATTTTCTGGGACTTGGATAACAAACCACCAAAATCAGTTTCTCCTTTTGATGCTGCAATTCGGCTAAAAAAGGCAGCCACA…
PgZFP54-02	1680	GCAGAGGAATTCTCTTGTTGGCAACATAATGGTGGGAATTTAATGGACAAGTTGTCTTGGGTAGAAGAACCAGAGGCTTCTGGTATTTGCTATGCCTCCTGCACTGTTGATCGTTCTGGCATTTCAGCTTCACAAGGAAATAATATTGAATGGCAATCGTACAAGAATCCCAAATTGGATTGTATTCTATTTAGGAGCATCTTTCCATTCAATGCACTACCAACCCTAAACCCAACTGTTGGTTTCTATAGACATTGTCATTTTAGCACAAAGCCATCATCAAGTTTAGTTCAGAATGTTGCCCAAAACAATGTTGCAATTTTCTGGGACTTGGATAACAAACCACCAAAATCAGTTTCTCCTTTTGATGCTGCAATTCGGCTAAAAAAGGCAGCCACA…
PgZFP55-01	1717	CTTCACAATATCACACAGAGAGGGAGACGTGGTGAGAGAAATTTCGATACCATGATGTTGTCTTACACCTGCCCTTCAGACCTTTATTCTTCCGTGTCCCTACCTAAAAACCACTCCTTCCTTTAACATTCTTTTCCTTCTCCATTCTCTCTCCTCCCCCACCTCCCCTCCTATCATTCACCCCATCTCTAATTCCCTTTTCTTTCTCTCTCATCAATATTATTCCATGGCCATAACAGAGCTAATCAAGCTCAACTTCAACCTCTTCTATCTATGTTAATTTAATGGCAACCTTTCGCCCTCTCTTTAACAACTTCGTCTCTCTTCTCCTTTTCCTTTTCCTTCATTTGGGTTGCTTCAGTCTCACCTCCAATCGCCAAAAACATCGCAACTCCAAAA…
PgZFP55-02	1612	CTTCACAATATCACACAGAGAGGGAGACGTGGTGAGAGAAATTTCGATACCATGATGTTGTCTTACACCTGCCCTTCAGACCTTTATTCTTCCGTGTCCCTACCTAAAAACCACTCCTTCCTTTAACATTCTTTTCCTTCTCCATTCTCTCTCCTCCCCCACCTCCCCTCCTATCATTCACCCCATCTCTAATTCCCTTTTCTTTCTCTCTCATCAATATTATTCCATGGCCATAACAGAGCTAATCAAGCTCAACTTCAACCTCTTCTATCTATGTTAATTTAATGGCAACCTTTCGCCCTCTCTTTAACAACTTCGTCTCTCTTCTCCTTTTCCTTTTCCTTCATTTGGGTTGCTTCAGTCTCACCTCCAATCGCCAAAAACATCGCAACTCCAAAA…
PgZFP55-03	1567	CACAATAATTTCTCCAGCTTCGTCCGTCAACTCAACACATATGTATGTATCTATAGACTATATATATATGCACCTCTCAATCTCAATCTCAATCTCAACCTCAACCTCCAAATTCACCATCAATTATAATGGCGAACTTCTTCAAAAACTTAATCTCTCTCCTCCTCCTCCTCTTTCTCCACTTGGGTTGCTTCATTTTCACCTCAAATCCGCATAACTCCAAAAAACACAAAATCTCTCCTCTCTCTCTTTCTTCCTCCCCTTCCCCTTCTCGCCTCAAACTCAAACCCATCTCTTCCTCTTGGTCCTTCATCAAACGAATCTTCTCCAATTCTTCCTCCTCCGTGCCCGCTCTACAAACTCAACCGAACCCGAGCATTGGATCCCCATGTTCCTCAA…
PgZFP55-04	1628	CTTCACAATATCACACAGAGAGGGAGACGTGGTGAGAGAAATTTCGATACCATGATGTTGTCTTACACCTGCCCTTCAGACCTTTATTCTTCCGTGTCCCTACCTAAAAACCACTCCTTCCTTTAACATTCTTTTCCTTCTCCATTCTCTCTCCTCCCCCACCTCCCCTCCTATCATTCACCCCATCTCTAATTCCCTTTTCTTTCTCTCTCATCAATATTATTCCATGGCCATAACAGAGCTAATCAAGCTCAACTTCAACCTCTTCTATCTATGTTAATTTAATGGCAACCTTTCGCCCTCTCTTTAACAACTTCGTCTCTCTTCTCCTTTTCCTTTTCCTTCATTTGGGTTGCTTCAGTCTCACCTCCAATCGCCAAAAACATCGCAACTCCAAAA…
PgZFP56-01	2099	CAGAAGAACAGAACTATTATAGAGTAAAAATCTTTAACATTTCATGGTTGCTGTTTAAAAGGAAAGAAGAAAGTATATTTATTTGCTAAGAATACATCCTTGCAAAATGAAAAAAAAAAATTAACGTTCATTGCCTTTGCTTCCAGATTTGCTAAAGAGGAATAGTTAATTCAATCAGGCTAACACACCAAATTAATGTAACAATTGTCACACAACCATGCAAAACTTCTCTTCAAACTAATAAACTCAATCCGAGTGTCGAGTTAACTTTCATATGCTTCAAACTGACATAATTCTGTTCAAGTCCTATTAGCTAGCTATTTGGTTCGTCGAATGTATTAAAAAAGCAGTATATATTTATGCCATGTATTTGCTGCAATCATAACCGACAGACACAGG…
PgZFP56-02	2088	CAGAAGAACAGAACTATTATAGAGTAAAAATCTTTAACATTTCATGGTTGCTGTTTAAAAGGAAAGAAGAAAGTATATTTATTTGCTAAGAATACATCCTTGCAAAATGAAAAAAAAAAATTAACGTTCATTGCCTTTGCTTCCAGATTTGCTAAAGAGGAATAGTTAATTCAATCAGGCTAACACACCAAATTAATGTAACAATTGTCACACAACCATGCAAAACTTCTCTTCAAACTAATAAACTCAATCCGAGTGTCGAGTTAACTTTCATATGCTTCAAACTGACATAATTCTGTTCAAGTCCTATTAGCTAGCTATTTGGTTCGTCGAATGTATTAAAAAAGCAGTATATATTTATGCCATGTATTAACCGACAGACACAGGTAGTTCCAGTGG…
PgZFP57	1843	AAGTATAAAAAAAAATTATAGCTACAAACTGGGGATAACATAGAATCACTATATGCAAGAACCAGTGCTCAAGGAAGAAACATTTATTAAAGGCCAAGAAAATGCAAGTACATGGAGTCATTTTGCCTTGGAAAAGCAATGTGTCAATGGACCCCCTACTACAACAAACCATAATTGAAGTCTTCTACAATGAATTTTATATCATTCTAAATCGTTACCACCTGAATCTCCTCCAGTTTTCCGAGGGTAATTACACGCACCCGAAATTAGGAAAGATAAAGAACTTTCCGAGTCTTCAAATGGAGGTCGAGGGAACTCCTGAAATCCACTAAAACTATTCGTGTCAAAGTTCAAAGGCGAGAAAATACTAGTATCAGCATCAGCAATCCCTTTCACATC…
PgZFP58	1589	CGAATCCATAAGCTCTTCCTTTTTGGTTAGTGACTCTATGCTGCACTCCTTTGATTTGGACGGTGAGCCCGAGAGTTCTTTCCTTACAGCAATTGACTCTATTGAGTCTTCGTTTTTGGTTGGTGATTCCAAGCTCTTGTTTTTTGAGGGTGATTCTATAAGCTCTTCCTTTCTGCTTGGCAACTTCAAGTGTTCTTCCTTTTTTGCAGGTGAATCTGTAGATTCTTCTTTCTTTGAAGGAACCTCTTCAGACTTGTTAATTGTTGGTTTGATGCCAACTTCTAGGGGCCCAAGCTTTGGTTCAAGATTCTTGATCATACGGGTTAAAGATCGCACGTCCCGAGCTTTTGCTAATTGTCCAGGGGAAGACTTTTCCAGTTGGTCCACCCTGTGCTTCAG…
PgZFP59-01	723	AAGGAAAAGTTGAATCCACAGCCCTCCATGTCTTCTTTGGGTTCTCTCTTAGGCCATACCCAGAAGGGCCACCAACTTCATGAAAAGATGACACCTTTTTCATGCTCATGGATTGTTCAAAATTTTCCTCCGATTCAGCTGAATTTGCCGCTGCTGCAGCAATTACATGAGACCTCATGTGACCTCCCAGTGACTTTCCACATGGGAATTTCTTGTCGCACAACTTGCACACAAACCTCAATTCTGGATCCATTGATTGATTTTATCACTCAATAATAATCATATAAAAAAACGGTAGAGAAATCAAGATCAGTTAATCATCTTTGATTAAAAATCATGAAACAACGCTACATTCATTTCTTGATGGATCCCATCCCAAATGTATGTATGGAGCAAAAA…
PgZFP59-02	2445	CCCAATTGTCATAACAACGTTTCAAAACCAAAGAGATCAGTGAGCTTGTAGTCTATGAAAATTGACACATAATCTTGGAACATGCAAAACTAGAACGGAAAAAATAAACAATCATAGTCTATAAGCAGCAATGCAATTGTCACCTCTATAACATCCTTAAATTTTCAGCCAAAATCGATGATAGAGCATATAGAGAAATGGTTTCAACCAACTGCTCTGTAAACTCTTCCATCTTCAGAGAACCATCAACCAAATAATATTCTAGAGTTTGGGATAAGCGCACCTGTAACTCATTCTTGTTGCTGCTTCAATCCTAGTAGATGAACTGGTCGTCCTCATTTGCCTCATCATTTTCTTCAGGAGCAGGAAGATTAAGATCAATTAAATCATGAATATCAG…
PgZFP59-03	2378	CATATTCTTCGAAAATGCAAAAGTAAGACGGAATAAATAAACAATCAAGGTCTATACGCAGCAATGAAATTGTTACCTCTGTAACATCCTTAAATTTCCAGGCAAAATCTATGATAAAGCATATAGAGAAATGGTGTCCACCAACTGCTCTGTATACTCTACCATCTTCAAAGAACCACTAGCAAAAAACAAAGCAAAAAAATCGAGATTTTGGAGATAAGTGCACCAAAATAACTCATGCTTGTGTCTGCTTTAATCTTAGTAGATGAACTTAGCTGCCTCATCTTCTTCAGGAGCAGGAAGATTAAGATCAATTAAATCATGAATATCAGCTGCCTCTTGATTGATTACTGGAGTTCGACTACTAAAGTCTTCAGAAGCATTAATAAAATGAGATCT…
PgZFP60-01	1664	AATCTCTGATAAATAATACCAGTGTATAATGTTGGAATCATATTTGGCCGTCTCTACAATAACCCATACAAGCAGAAACCTAACCCTCAGGCGACCTCTGTAAAACCCTAAATTGATCAACACATTATCGGATTCGAAAAACGAAGAAGACGATCAATCAGAGAGTAATCTATTTGAGAGAGAAAAATAGACATAGATTAGGAGGAGATTTGATTTGCGATGGGGAAGAAGAAGAAGAGGGTTTCTTCGAAGGTGTGGTGCTATTACTGCGACAGAGAATTTGATGACGAAAAGATATTGGTTCAGCACCAGAAAGCCAAGCACTTCAAATGTCATGTCTGCCACAAGAAGCTCTCCACTGCTGGTGGCATGACCATTCATGTCCTTCAGGTCCACAAG…
PgZFP60-02	2390	GCTCTTCCGATCTTATTTTCATTGCTCGGGTCCATAGAACAGAAATACGGTCCTTTCCTGACCGAAAGAAAAATAGACGCAGAAACCCTAACCCTCGGCGGACGTTTGTAAACCCCTTCATTGATCGATTCTTCATCGGATTCAAATCATAGACTAATCGATTTCTCAGAGCGGGAGAAAGTAGAGAGGGATTAGGGGGAGATTTGATTTGAGATGGGGAAGAAGAAGAAGCGAGCAGCATCAAAAGTATGGTGCTATTACTGCGACAGAGAATTCGATGACGAGAAGATATTGGTTCAGCACCAAAAAGCCAAGCACTTCAAATGCCACGTTTGCCACAAGAAACTCTCCACCGCCGGTGGCATGTCCATTCATGTCCTGCAGGTCCACAAAGAGACC…
PgZFP60-03	1645	GCTCTTCCGATCTTATTTTCATTGCTCGGGTCCATAGAACAGAAATACGGTCCTTTCCTGACCGAAAGAAAAATAGACGCAGAAACCCTAACCCTCGGCGGACGTTTGTAAACCCCTTCATTGATCGATTCTTCATCGGATTCAAATCATAGACTAATCGATTTCTCAGAGCGGGAGAAAGTAGAGAGGGATTAGGGGGAGATTTGATTTGAGATGGGGAAGAAGAAGAAGCGAGCAGCATCAAAAGTATGGTGCTATTACTGCGACAGAGAATTCGATGACGAGAAGATATTGGTTCAGCACCAAAAAGCCAAGCACTTCAAATGCCACGTTTGCCACAAGAAACTCTCCACCGCCGGTGGCATGTCCATTCATGTCCTGCAGGTCCACAAAGAGACC…
PgZFP60-04	1667	GCTCTTCCGATCTTATTTTCATTGCTCGGGTCCATAGAACAGAAATACGGTCCTTTCCTGACCGAAAGAAAAATAGACGCAGAAACCCTAACCCTCGGCGGACGTTTGTAAACCCCTTCATTGATCGATTCTTCATCGGATTCAAATCATAGACTAATCGATTTCTCAGAGCGGGAGAAAGTAGAGAGGGATTAGGGGGAGATTTGATTTGAGATGGGGAAGAAGAAGAAGCGAGCAGCATCAAAAGTATGGTGCTATTACTGCGACAGAGAATTCGATGACGAGAAGATATTGGTTCAGCACCAAAAAGCCAAGCACTTCAAATGCCACGTTTGCCACAAGAAACTCTCCACCGCCGGTGGCATGTCCATTCATGTCCTGCAGGTCCACAAAGAGACC…
PgZFP60-05	2368	GCTCTTCCGATCTTATTTTCATTGCTCGGGTCCATAGAACAGAAATACGGTCCTTTCCTGACCGAAAGAAAAATAGACGCAGAAACCCTAACCCTCGGCGGACGTTTGTAAACCCCTTCATTGATCGATTCTTCATCGGATTCAAATCATAGACTAATCGATTTCTCAGAGCGGGAGAAAGTAGAGAGGGATTAGGGGGAGATTTGATTTGAGATGGGGAAGAAGAAGAAGCGAGCAGCATCAAAAGTATGGTGCTATTACTGCGACAGAGAATTCGATGACGAGAAGATATTGGTTCAGCACCAAAAAGCCAAGCACTTCAAATGCCACGTTTGCCACAAGAAACTCTCCACCGCCGGTGGCATGTCCATTCATGTCCTGCAGGTCCACAAAGAGACC…
PgZFP61-01	2307	TTGAAGTTAAAATAAATGCACCTAGATATACACTGCTCTCAAGCTCTACTTACTAAAGGCAAAACTTTCTTTTGTTCTCTAACAGCTTACTATATGAAATTAAAGTTTGCTTCAAACAAATGGAAAGTACATACATGACAACAAGGTAAATTCCTTACATGTGCTCCATCATTTCCCCAATATATGCAATGATGATCAAGTTGAATAGAATTCGGAAAAGAATAAACCCCTGTGCCATAAGTATTCATTTAGACTGATTGGAACAATGGCTTATATGAGGGTACAGCATCAATAATGCTCAGATATCAACAGTGCTCATGATGATCTCAGTGTAGCATGACCATTATCTTTCAAATGCTTATGTAGTTTAGTCCTTGATTTGAAGTCCGCTCCACATTT…
PgZFP61-02	2441	TGATCATTCATAGAAAAAAACATCATCCAAAGAGTGAAAAAAAAATGAAATATTGTTCAAACTTCAAAATCCACTTGCAAGTAAAAATAATTTATTACCCTTCATCAAAATTGTCTAGAGATACAATAAACAACAACCTACACCTGAAATTTTTGCTACTTCCTCTCCTTGAATTCAGAAGGCATCCAGTCCAAACCCTTGGTTGGTTGAAGTTAAAATAAATGCACCTAGATATACACTGCTCTCAAGCTCTACTTACTAAAGGCAAAACTTACTAAATGCACCTAGTTGCATGTACTCCATCATTTCCCCAATATATGCAATGATGATCAAGTTGAATAGAATTCGGAAAAGAATAAACCCCTGTGCCATAAGTATTCATTTAGACTGATTGGAACA…
PgZFP62-01	1808	TATTAATTATTATTTAATGGAAGAAATATTCAACTCAAAATGAAAATTTAAAATTTTAAAAATGAAGAAATTACATCAACACTCCAGCAATCCGCAGTTTGCAAAGTACTAGATCAAGGCCAGATCATAATAGCTTTCATAGGAGCTAGGAGATCATGAAAAATACATATAAACAAAAAGATTAGGAGAGAAAGCGAGATGCTAAAACACATATAGTAGCATGATTATAGTTTTAATTATTCATGGTAATATTATTTCTACTCTCCATCGCCTTCGGTAATAGCTGAGGACATATAACTCATGGCAAGGGAAGTCTCGTCAGCAACAGTAGTAGCACTAGGAGCAGTGTCCGTGTGAAATTGTTGCTTGCAAGCATGGCAAGTGATTTCCAACATGGTG…
PgZFP62-02	1751	CACGGCCCGGGGACACTGCCAGAAAGAAGAAAATACAGTACAATATTGTATCCACAGGTATAAGTATATCTATATATATCTTTCAGCATAAATTAGAATCATAACATATTTAATGAACAAAAACCAAGCTTAAAAACCAACACCAAATAGCCAAAAGCCGAAAGGCCTAATTAACAAAAGGCAAAAATCTTATCAAACATTTGGTAAATTAATTAAGCCAAAAGCCAGAAATCCTTGTGACGCTTAGTGGTTATCAAATACCCTCCTCCATGTTTGCTGCTCTTCCTTCTCACTGCAATTGTCATGCAATTGGCATTCTGAACACAGTAATCGACAGCGCCGCTGCCGCGCCTTCTCTTTCTTTTTCCGGCCCACATATTCCGTAGACGCCACATTATC…
PgZFP63-01	1189	TTTTTTTCAATAAGAGTTGCCAATTTCCATTTATCAATAAGAGTTGCCAATTTCCAAAAACTATCAAAATTTTGAATATGGTGATTGAAGATAAAGTAATACAGGTCACAACTGAATTGCAAAACTTAAAACTGATAGCAATAGAAATATGAATGCCAACAAACACTAGATCAATCCCGCCAACATAACTCCGGGAAGTGCAAAATCAATCCCGTTTTACTTGCCACCATGCTTAGCCTTTGAATGAGACTCCAAGCCCTTTTCTGAGTTGAATGTCTTGCTACAAGATTTGCAAGAAACTTGGCCACTGGATTTGGGTGTCTCGACCGTTTTCTTTACAGCCTGCTTTGAAGGGTGGGGAGTTGCTTTGTGACCGCTGCCCTTTTTACCATCTGTTTT…
PgZFP63-02	1251	TTTTTTTCAATAAGAGTTGCCAATTTCCATTTATCAATAAGAGTTGCCAATTTCCAAAAACTATCAAAATTTTGAATATGGTGATTGAAGATAAAGTAATACAGGTCACAACTGAATTGCAAAACTTAAAACTGATAGCAATAGAAATATGAATGCCAACAAACACTAGATCAATCCCGCCAACATAACTCCGGGAAGTGCAAAATCAATCCCGTTTTACTTGCCACCATGCTTAGCCTTTGAATGAGACTCCAAGCCCTTTTCTGAGTTGAATGTCTTGCTACAAGATTTGCAAGAAACTTGGCCACTGGATTTGGGTGTCTCGACCGTTTTCTTTACAGCCTGCTTTGAAGGGTGGGGAGTTGCTTTGTGACCGCTGCCCTTTTTACCATCTGTTTT…
PgZFP63-03	1217	TTTTTTTCAATAAGAGTTGCCAATTTCCATTTATCAATAAGAGTTGCCAATTTCCAAAAACTATCAAAATTTTGAATATGGTGATTGAAGATAAAGTAATACAGGTCACAACTGAATTGCAAAACTTAAAACTGATAGCAATAGAAATATGAATGCCAACAAACACTAGATCAATCCCGCCAACATAACTCCGGGAAGTGCAAAATCAATCCCGTTTTACTTGCCACCATGCTTAGCCTTTGAATGAGACTCCAAGCCCTTTTCTGAGTTGAATGTCTTGCTACAAGATTTGCAAGAAACTTGGCCACTGGATTTGGGTGTCTCGACCGTTTTCTTTACAGCCTGCTTTGAAGGGTGGGGAGTTGCTTTGTGACCGCTGCCCTTTTTACCATCTGTTTT…
PgZFP63-04	1155	TTTTTTTCAATAAGAGTTGCCAATTTCCATTTATCAATAAGAGTTGCCAATTTCCAAAAACTATCAAAATTTTGAATATGGTGATTGAAGATAAAGTAATACAGGTCACAACTGAATTGCAAAACTTAAAACTGATAGCAATAGAAATATGAATGCCAACAAACACTAGATCAATCCCGCCAACATAACTCCGGGAAGTGCAAAATCAATCCCGTTTTACTTGCCACCATGCTTAGCCTTTGAATGAGACTCCAAGCCCTTTTCTGAGTTGAATGTCTTGCTACAAGATTTGCAAGAAACTTGGCCACTGGATTTGGGTGTCTCGACCGTTTTCTTTACAGCCTGCTTTGAAGGGTGGGGAGTTGCTTTGTGACCGCTGCCCTTTTTACCATCTGTTTT…
PgZFP64-01	2635	AATGAATGAATCTGTACACCCTTGCATGAAATGATCAGTTTGAGAGTAGACCCAGCAGCGTCTCATGCTTGAGGCTGCTTCCAATCCACCATGGGTTGAACCCAAGTCCAGAAATACTGCTCTCTTCTTCTTCAACGGGAGCAGGCAAATTGAGATCCAGGAAATCTCGAATTTCCGGAATTGGTTTCTGAACTACAATGCTGCTGGTACTTCGGTAGTTTTTGGCCTCGGCAATCAAGTGTGATCTCTTGTGGCCACCTAAAGCTTGGCCTGATGAGAAAACTCTGAAGCAAATTGGGCATTCATGTGACCCCGCCTTGTTTATCTTCTTTGTCCCAAAACTTGTGTCTGCTACCACTTCATGATCAATATTGGGGCCAGTGTTTGAAGAGAGATTCT…
PgZFP64-02	2088	CCTTTGAGTTTCTTGTGACTTGCTCTATGACCTCCTAGAGCTTGGAAAGTGTTGAAGGCCTTGTTACAAGATGCACACTCAAATTTGCTCTTCTTCCCAAAATTTTCCTTGCACATTTGTGAGTAGTTCACTCCCAATTCAGGGCCAAATAAATCAAGATCACCTTTTCTATTGCTTGAATTATTATGTTTCTTAGTACCCATTTCAGCTTTTCGAACAGATTTACTTTTGTTGATCAAATTCTTTTGCATTTCCACTTCAGACACCTGAAACTCTAATTCCTCAACCACTTGAGACTTCAACTCTTCATTATCAATTAGCCCATCAACTTGGTCATCTGATCTGTCCATCTTAGGACCATCTTCAGTAGCACAAAATTCTGTTTTTATGAAATCAGAA…
PgZFP65-01	1927	TTCCTCTGAAGATGTTTTGCACCAGCAACAGAACCCAAAACTTGGAAATGTATAGAGAAGCACAACTTCTGATTCAAGGCAACTAATTGGAATAATCATTAATTTTAAAAGATCAGTTTGGAAGACCTTTAGCATAAACAAAAAGCATTTAACATATCTTCCAAAAATGAAAATTCTACAATTATCTTTCAATTTTTCAGGGTTTACAGATTACCACAAAACAGGGAAGGAGAGCTCGGGAATTGAGCAAATAAAGCTCCTCAATATTAGAATAAAGACCGACCTTCCCAGCCAAAGAATCGAACCCCGACTGGCCAGCCATTTCTTCCATGTTTTCAAGAGGTCTATGAACTCTTCCTGCTATAACCCTGCAAACTATTAAAACTTTCCTCAAGGTTG…
PgZFP65-02	1903	TTCCTCTGAAGATGTTTTGCACCAGCAACAGAACCCAAAACTTGGAAATGTATAGAGAAGCACAACTTCTGATTCAAGGCAACTAATTGGAATAATCATTAATTTTAAAAGATCAGTTTGGAAGACCTTTAGCATAAACAAAAAGCATTTAACATATCTTCCAAAAATGAAAATTCTACAATTATCTTTCAATTTTTCAGGGTTTACAGATTACCACAAAACAGGGAAGGAGAGCTCGGGAATTGAGCAAATAAAGCTCCTCAATATTAGAATAAAGACCGACCTTCCCAGCCAAAGAATCGAACCCCGACTGGCCAGCCATTTCTTCCATGTTTTCAAGAGGTCTATGAACTCTTCCTGCTATAACCCTGCAAACTATTAAAACTTTCCTCAAGGTTG…
PgZFP66-01	2530	CTGTGAGAGAGATCGAGTGAGATAATAATTAATTAAGCCAATTGAGCAAGAAAAATGATTTATACCATAATAAAATACTTGAATATGAATAAGATTATCCCAGTTACTCCCTACACGCTTACCTTTTCACTATACAAGCTTAAAATCAGTGCAATTTCGGACCTCCAAACACATGGCTTGCTTGTGATGAGTTCATTTTGGGATGATCTAAAGAAGTTATGTCAATCCCAGCTGCTGCTGCTGCTGCATGTTGTTGCTGCTCTCTCAGTGATATTAATCCACCTCCCATATTCCTCACTATTCCCGCTCCTCCGACACCAAGAAAATCCAGTGTCAATCTGTCCGACCCTCCAATACTTAAAGAAAAATTCTGATTCATCTTACCTGCAGCCTCTTCCA…
PgZFP66-02	2524	CTGTGAGAGAGATCGAGTGAGATAATAATTAATTAAGCCAATTGAGCAAGAAAAATGATTTATACCATAATAAAATACTTGAATATGAATAAGATTATCCCAGTTACTCCCTACACGCTTACCTTTTCACTATACAAGCTTAAAATCAGTGCAATTTCGGACCTCCAAACACATGGCTTGCTTGTGATGAGTTCATTTTGGGATGATCTAAAGAAGTTATGTCAATCCCAGCTGCTGCTGCTGCTGCATGTTGTTGCTGCTCTCTCAGTGATATTAATCCACCTCCCATATTCCTCACTATTCCCGCTCCTCCGACACCAAGAAAATCCAGTGTCAATCTGTCCGACCCTCCAATACTTAAAGAAAAATTCTGATTCATCTTACCTGCAGCCTCTTCCA…
PgZFP66-03	2289	CTTACCTCTTTTTAAAAGTTATCGTTTTATAAAAATATTTCTAATTTTAGAACAGAATGAGTAATAAAACGATGATCACAGTTACTCTCTAGTCCCTTCCTCTTACCTCTTTTTAACTACACAAGTTCATAGTCACTGCAATTTCGGACCTCCAAACAAATGGCCTGCATGTGAGGCGTTGCTTCTGCCACTGCCACTGCCAATGCCAGCTGCTGCATGCTGCTGCTCTCTCTTTGAGATTATTCCACCACCCATATTTCTCACTCCTCCAACGCCTAGAAAATCCAGTGTCAATCTATCAGATCCTCCAATACTTAGTGAAAAATTCTGATTCATCTTAGCCGCCTCCTCCAAGTTCCCAAATTTTGTCCCATTTTGATGCTGCTGCTGTTCCAGTCT…
PgZFP66-04	2365	CTGTGAGAGAGATCGAGTGAGATAATAATTAATTAAGCCAATTGAGCAAGAAAAATGATTTATACCATAATAAAATACTTGAATATGAATAAGATTATCCCAGTTACTCCCTACACGCTTACCTTTTCACTATACAAGCTTAAAATCAGTGCAATTTCGGACCTCCAAACACATGGCTTGCTTGTGATGAGTTCATTTTGGGATGATCTAAAGAAGTTATGTCAATCCCAGCTGCTGCTGCTGCTGCATGTTGTTGCTGCTCTCTCAGTGATATTAATCCACCTCCCATATTCCTCACTATTCCCGCTCCTCCGACACCAAGAAAATCCAGTGTCAATCTGTCCGACCCTCCAATACTTAAAGAAAAATTCTGATTCATCTTACCTGCAGCCTCTTCCA…
PgZFP66-05	2371	CTGTGAGAGAGATCGAGTGAGATAATAATTAATTAAGCCAATTGAGCAAGAAAAATGATTTATACCATAATAAAATACTTGAATATGAATAAGATTATCCCAGTTACTCCCTACACGCTTACCTTTTCACTATACAAGCTTAAAATCAGTGCAATTTCGGACCTCCAAACACATGGCTTGCTTGTGATGAGTTCATTTTGGGATGATCTAAAGAAGTTATGTCAATCCCAGCTGCTGCTGCTGCTGCATGTTGTTGCTGCTCTCTCAGTGATATTAATCCACCTCCCATATTCCTCACTATTCCCGCTCCTCCGACACCAAGAAAATCCAGTGTCAATCTGTCCGACCCTCCAATACTTAAAGAAAAATTCTGATTCATCTTACCTGCAGCCTCTTCCA…
PgZFP66-06	2448	CTTACCTCTTTTTAAAAGTTATCGTTTTATAAAAATATTTCTAATTTTAGAACAGAATGAGTAATAAAACGATGATCACAGTTACTCTCTAGTCCCTTCCTCTTACCTCTTTTTAACTACACAAGTTCATAGTCACTGCAATTTCGGACCTCCAAACAAATGGCCTGCATGTGAGGCGTTGCTTCTGCCACTGCCACTGCCAATGCCAGCTGCTGCATGCTGCTGCTCTCTCTTTGAGATTATTCCACCACCCATATTTCTCACTCCTCCAACGCCTAGAAAATCCAGTGTCAATCTATCAGATCCTCCAATACTTAGTGAAAAATTCTGATTCATCTTAGCCGCCTCCTCCAAGTTCCCAAATTTTGTCCCATTTTGATGCTGCTGCTGTTCCAGTCT…
PgZFP67-01	1975	AAGAAAGTATACTTGTGTCCCGAAAAGACCTGCGTGCACCACGATCCATCCAGAGCCCTTGGAGACCTCACCGGGATCAAGAAACATTACAGCCGAAAACATGGAGAGAAGAAGTGGAAGTGTGAAAAGTGTTCCAAGAAATATGCAGTTCAGTCGGATTGGAAAGCTCATAGTAAGATTTGTGGGACTAGAGAGTATAAGTGTGACTGTGGTACTCTCTTCTCCAGGAAGGACAGCTTTATCACCCATAGAGCTTTCTGTGATGCATTAGCTGAGGAAAGTTCTAGAATCATCACTTCAGTTCCACCACCAAATTTAAACTTCAGAAATGAGCTGATTAATGGTTCACTTATGAATTCTCTTCAATCCACCGGGAACCACCAATATTCGGCCATGTAT…
PgZFP67-02	2010	GAGAAATCTGCCTGGCACACCAGGCAAGTAGTAAATTTATTTATTTCTAGATAGATAGATAAATAGATTCAATTTTCAAGTATTTTTAATTTTTATTTTGAAATACTGAAGAATTCAATTAATAATTAATGGTTGTGTTTGAGCAGATCCAGATGCAGAAGTGATAGCAATGTCACCACACTCTTTAATGGCTACGAATCGATTTGTATGCGAAATATGTAACAAGGGTTTTTAGAGAGACCAAAACTTGCAGTTGCACAGAAGAGGGCACAATCTGCCATGGAAGCTCAAGCAAAGAACAAACAAAGAGTTGAAGAAGAAAGTATACTTGTGTCCCGAAAAGACCTGCGTGCACCACGATCCGTCGAGGGCGCTTGGAGACCTCACCGGGATTAAGAA…
PgZFP67-03	1619	AAGAAAGTATACTTGTGTCCCGAAAAGACCTGCGTGCACCACGATCCATCCAGAGCCCTTGGAGACCTCACCGGGATCAAGAAACATTACAGCCGAAAACATGGAGAGAAGAAGTGGAAGTGTGAAAAGTGTTCCAAGAAATATGCAGTTCAGTCGGATTGGAAAGCTCATAGTAAGATTTGTGGGACTAGAGAGTATAAGTGTGACTGTGGTACTCTCTTCTCCAGGAAGGACAGCTTTATCACCCATAGAGCTTTCTGTGATGCATTAGCTGAGGAAAGTTCTAGAATCATCACTTCAGTTCCACCACCAAATTTAAACTTCAGAAATGAGCTGATTAATGGTTCACTTATGAATTCTCTTCAATCCACCGGGAACCACCAATATTCGGCCATGTAT…
PgZFP67-04	2370	AAAAATTATTCTCTTTTTAGCCAAGTCTTGTTTTTTTCCAAGATTCAAACAAAAGCGAAGGGAAGACCTTTGTGAGAGAGAAAAAGAAAGATCAAATACTGAGAACTAGCTAGCTAGTACTACCTACCTAGCTTAATTCTTCTGGGTTCACTTTGTTTTCTGGAAAAAAGCTTAGACTAATTAATAACATCTACCTTCTGTTTTTATCAAATATTTTGATTCTTTTGGCGGGTTTTATATAATCTTGTATGTTATATATGGAGTATAATACTAATATTTAGTCTAGAACTCGCACACTTTTTTGAGTTTGTTTTGCCTTGATTCTTTTGGTATATACTTTTTCGTTCACCTCATCAAATTCAGCTCCACAATGATGTCTCCTGATGGCCTTTCTTCATC…
PgZFP68-01	2614	TATATATATATATATATAATTAGCTTTAAGCCCATGGCCAACCACGGGCAGCACCACCATTAACTGTTTTTAAAAGTTCTAAACTCCAGTTCATGAGCCTTAATGAGAAACAATGCATCATACTTCAGGAACTAATACAGGTTAAACATAGGCCCAAGATACATGATTAGCTAGGTAATCTATCTCCAGTACAAACTGAACTGCTTACATACATAAATAATCTTGGGTGAGATTCAACTGCATATACTCCTACTGCTGCCGGTTTCTCTCATCAACCATTATACAAGTGGTGAAAGTTCATGGACAAACACCGTCAAGTTTCCCAGAGATTGCGTCTTTGCAAGTTGGACACATGAAACCAATCGAATCGGACATAATTTCAAAATCAATGGCCTCATG…
PgZFP68-02	2757	TATATATATATATATATAATTAGCTTTAAGCCCATGGCCAACCACGGGCAGCACCACCATTAACTGTTTTTAAAAGTTCTAAACTCCAGTTCATGAGCCTTAATGAGAAACAATGCATCATACTTCAGGAACTAATACAGGTTAAACATAGGCCCAAGATACATGATTAGCTAGGTAATCTATCTCCAGTACAAACTGAACTGCTTACATACATAAATAATCTTGGGTGAGATTCAACTGCATATACTCCTACTGCTGCCGGTTTCTCTCATCAACCATTATACTGCAAAATGTTAAAAAGGAAAGAATACAGTCGCTATCAAAATATAGTCATTCCAGAAGGTTGCGAAATTTCACTTATCTATTAGTAGAGCCCATGCAAAATGCTCCTCCTAACAG…
PgZFP69-01	2352	TTTTTTTGGGCAGCAGAAAAATGGAGTAAATTAAATGAACAGAAGAACAGCTACTTAGTAGTAGCATCATCTAAGAATATCTGTATCTGATTCTATATATATTACTGCTTTACTATTAACTAGGAAGAAGACACGACTATAAACGAGAGCCCAATATTAGAACGCCTTTCCAGTTTTCCATCCTTACTAGTAGTACATTTCACATACTTAAACTACTGATTTAGTTCTGAAATGAAACTTCGGATATGATCCTAACAAAACTAGCCCTCCCTCTAAAGGTATATAAATTAATACTCCACATAGCTTACAAAGACGCAACAAAAAGATCAACTCTTCCTCCCTCCATGCATGATTCTCCATCGATCAAAGGAGAGCGGGCTTCCTATCTGATGGGTCATC…
PgZFP69-02	2015	GAGAGCCCAATATTAGAACGCCTTTCCAGTTTTCCATCCTTACCGGTAGTACATCTGAAATGAAACTTCGGATCCTAACAAAACTAGCCCTCTAAAGATATAAATTAATACTCCACATAGCTTACAAAGACGCAACAAAAAGATCAACTCTTCCTCCCTCCATGCATGATTCTCCATCGATCAAAGGAGAGCGGGCTTCCTATCTGATGGGTCATCCCAATTTTCTCCAGCAGAACTCACCCCTCCAAATGAACCATCAAGCCCACCTCCAATCGAATTGAAAAAGGCCGAATAGCCGCCCGAGGAAGCTCCTTCTCCTCCACCTCCTATTCCAAGTCCAAGTAGATCAAGAGTGGTGGGCTTGTTCCCAAACAAAGATGATGATGATGAACCACCCAT…
PgZFP69-03	2216	TTTTTTTGGGCAGCAGAAAAATGGAGTAAATTAAATGAACAGAAGAACAGCTACTTAGTAGTAGCATCATCTAAGAATATCTGTATCTGATTCTATATATATTACTGCTTTACTATTAACTAGGAAGAAGACACGACTATAAACGAGAGCCCAATATTAGAACGCCTTTCCAGTTTTCCATCCTTACTAGTAGTACATTTCACATACTTAAACTACTGATTTAGTTCTGAAATGAAACTTCGGATATGATCCTAACAAAACTAGCCCTCCCTCTAAAGGTATATAAATTAATACTCCACATAGCTTACAAAGACGCAACAAAAAGATCAACTCTTCCTCCCTCCATGCATGATTCTCCATCGATCAAAGGAGAGCGGGCTTCCTATCTGATGGGTCATC…
PgZFP69-04	2151	GAGAGCCCAATATTAGAACGCCTTTCCAGTTTTCCATCCTTACCGGTAGTACATCTGAAATGAAACTTCGGATCCTAACAAAACTAGCCCTCTAAAGATATAAATTAATACTCCACATAGCTTACAAAGACGCAACAAAAAGATCAACTCTTCCTCCCTCCATGCATGATTCTCCATCGATCAAAGGAGAGCGGGCTTCCTATCTGATGGGTCATCCCAATTTTCTCCAGCAGAACTCACCCCTCCAAATGAACCATCAAGCCCACCTCCAATCGAATTGAAAAAGGCCGAATAGCCGCCCGAGGAAGCTCCTTCTCCTCCACCTCCTATTCCAAGTCCAAGTAGATCAAGAGTGGTGGGCTTGTTCCCAAACAAAGATGATGATGATGAACCACCCAT…
PgZFP69-05	2198	TTTTTTTGGGCAGCAGAAAAATGGAGTAAATTAAATGAACAGAAGAACAGCTACTTAGTAGTAGCATCATCTAAGAATATCTGTATCTGATTCTATATATATTACTGCTTTACTATTAACTAGGAAGAAGACACGACTATAAACGAGAGCCCAATATTAGAACGCCTTTCCAGTTTTCCATCCTTACTAGTAGTACATTTCACATACTTAAACTACTGATTTAGTTCTGAAATGAAACTTCGGATATGATCCTAACAAAACTAGCCCTCCCTCTAAAGGTATATAAATTAATACTCCACATAGCTTACAAAGACGCAACAAAAAGATCAACTCTTCCTCCCTCCATGCATGATTCTCCATCGATCAAAGGAGAGCGGGCTTCCTATCTGATGGGTCATC…
PgZFP69-06	2169	GAGAGCCCAATATTAGAACGCCTTTCCAGTTTTCCATCCTTACCGGTAGTACATCTGAAATGAAACTTCGGATCCTAACAAAACTAGCCCTCTAAAGATATAAATTAATACTCCACATAGCTTACAAAGACGCAACAAAAAGATCAACTCTTCCTCCCTCCATGCATGATTCTCCATCGATCAAAGGAGAGCGGGCTTCCTATCTGATGGGTCATCCCAATTTTCTCCAGCAGAACTCACCCCTCCAAATGAACCATCAAGCCCACCTCCAATCGAATTGAAAAAGGCCGAATAGCCGCCCGAGGAAGCTCCTTCTCCTCCACCTCCTATTCCAAGTCCAAGTAGATCAAGAGTGGTGGGCTTGTTCCCAAACAAAGATGATGATGATGAACCACCCAT…
PgZFP69-07	2334	TTTTTTTGGGCAGCAGAAAAATGGAGTAAATTAAATGAACAGAAGAACAGCTACTTAGTAGTAGCATCATCTAAGAATATCTGTATCTGATTCTATATATATTACTGCTTTACTATTAACTAGGAAGAAGACACGACTATAAACGAGAGCCCAATATTAGAACGCCTTTCCAGTTTTCCATCCTTACTAGTAGTACATTTCACATACTTAAACTACTGATTTAGTTCTGAAATGAAACTTCGGATATGATCCTAACAAAACTAGCCCTCCCTCTAAAGGTATATAAATTAATACTCCACATAGCTTACAAAGACGCAACAAAAAGATCAACTCTTCCTCCCTCCATGCATGATTCTCCATCGATCAAAGGAGAGCGGGCTTCCTATCTGATGGGTCATC…
PgZFP69-08	2033	GAGAGCCCAATATTAGAACGCCTTTCCAGTTTTCCATCCTTACCGGTAGTACATCTGAAATGAAACTTCGGATCCTAACAAAACTAGCCCTCTAAAGATATAAATTAATACTCCACATAGCTTACAAAGACGCAACAAAAAGATCAACTCTTCCTCCCTCCATGCATGATTCTCCATCGATCAAAGGAGAGCGGGCTTCCTATCTGATGGGTCATCCCAATTTTCTCCAGCAGAACTCACCCCTCCAAATGAACCATCAAGCCCACCTCCAATCGAATTGAAAAAGGCCGAATAGCCGCCCGAGGAAGCTCCTTCTCCTCCACCTCCTATTCCAAGTCCAAGTAGATCAAGAGTGGTGGGCTTGTTCCCAAACAAAGATGATGATGATGAACCACCCAT…
PgZFP70-01	1172	AAAGAGAGAGAGGGCCGGGGGAGAGAGAGAGAGTTTAGAGAGAAATATTATTCACTTTATCTTTCTTTCTTTTCTTTTCTATGATATGGTTTTTTTTGGGGTTTTCCCTTGATATCAAACAAATTAAGGTCGGTCTCACAGTTCACTTTAGATCTCTCTCTCTCTCTGTAACTAGCTAGAGTACGTAGTACGTCCGAAAAAACTCTTGGATTATTATTGTTTTTGGTGTATATTTTAGGATTCTACACTACTCTTAATATGTCTTCATTTACTCTTCTTCTTTAATTCTTCCTCCATATATATACTTATATTTTGGAGATTTGGATAAAACCAATATTAATTAATTTCTCTAGCTGTTTGTGCTTGCACAGATCACTCTAGCTACCTACCTACCTACTT…
PgZFP70-02	2365	AAAGAGAGAGAGGGCCGGGGGAGAGAGAGAGAGTTTAGAGAGAAATATTATTCACTTTATCTTTCTTTCTTTTCTTTTCTATGATATGGTTTTTTTTGGGGTTTTCCCTTGATATCAAACAAATTAAGGTCGGTCTCACAGTTCACTTTAGATCTCTCTCTCTCTCTGTAACTAGCTAGAGTACGTAGTACGTCCGAAAAAACTCTTGGATTATTATTGTTTTTGGTGTATATTTTAGGATTCTACACTACTCTTAATATGTCTTCATTTACTCTTCTTCTTTAATTCTTCCTCCATATATATACTTATATTTTGGAGATTTGGATAAAACCAATATTAATTAATTTCTCTAGCTGTTTGTGCTTGCACAGATCACTCTAGCTACCTACCTACCTACTT…
PgZFP70-03	1111	AAAGAGAGAGAGGGCCGGGGGAGAGAGAGAGAGTTTAGAGAGAAATATTATTCACTTTATCTTTCTTTCTTTTCTTTTCTATGATATGGTTTTTTTTGGGGTTTTCCCTTGATATCAAACAAATTAAGGTCGGTCTCACAGTTCACTTTAGATCTCTCTCTCTCTCTGTAACTAGCTAGAGTACGTAGTACGTCCGAAAAAACTCTTGGATTATTATTGTTTTTGGTGTATATTTTAGGATTCTACACTACTCTTAATATGTCTTCATTTACTCTTCTTCTTTAATTCTTCCTCCATATATATACTTATATTTTGGAGATTTGGATAAAACCAATATTAATTAATTTCTCTAGCTGTTTGTGCTTGCACTTATACAGACTCTAGCTATCTATCTATATA…
PgZFP70-04	2304	AAAGAGAGAGAGGGCCGGGGGAGAGAGAGAGAGTTTAGAGAGAAATATTATTCACTTTATCTTTCTTTCTTTTCTTTTCTATGATATGGTTTTTTTTGGGGTTTTCCCTTGATATCAAACAAATTAAGGTCGGTCTCACAGTTCACTTTAGATCTCTCTCTCTCTCTGTAACTAGCTAGAGTACGTAGTACGTCCGAAAAAACTCTTGGATTATTATTGTTTTTGGTGTATATTTTAGGATTCTACACTACTCTTAATATGTCTTCATTTACTCTTCTTCTTTAATTCTTCCTCCATATATATACTTATATTTTGGAGATTTGGATAAAACCAATATTAATTAATTTCTCTAGCTGTTTGTGCTTGCACTTATACAGACTCTAGCTATCTATCTATATA…
PgZFP71-01	3006	AGAAGCGGCTAGGCAACAAGAAGAGGAAAGGGAGGGAGGACAACACGAACAGCAAAAAGAAAAAGAGAGGGAGAAACAGCAAAACAGGAAGGGGGAGCAGGGTCACATGGACGAGAAGAGACAGAAGCTGGACAACAAGAGGCACAAGTTTGGGGCCTAGCGGCCCAGAGAAGGGAGAGTAGTTTTGAGGAAGAGGTGGACGGGTTGATATGCCTTCTCATGTGAAAGCAAGAAATAACTGTAGTTTTATGCGTCTATGTTGGTCAATAAGAGAGACTATTTTGTGCTGATCCATGTTAATCCCGTATGACATTTAATAGAAGACATTTAAGTTTGAAATTGATCTATGAGAGTTTGTAATTTATGTTCAGTTAATCCCGTATGACATCTTTTGCGTTG…
PgZFP71-02	2807	CACACACACACTCAAACAAGTATTCTATTCTATAGGTTGACGGTTAACAGTTTTATACAACTCACGTATTATGAACTTGGCACTAGAAGAGCAGGCAAGAAGGATGTATATACATCTTTCTATTTTGCTTCTATAACTGGCTGGGGATGGGCCAAATCTGGATCCATAAATGCTGTGAATACCATACCTACTGCAAGTTTCTATAGCATCAGAGACCCCCTTGCAATTAAAAGTTGTTCAATTTTCCTACAAATTCACCAACATATGATACAGGTAATTGCACTGATGTAAGCTTTAACAAATATGAGAGAACTTTCATATACAAATCGATCTCAGCTCACTTGCCATACAAAAGTTTGTTACTGTTTCTGTTTCTGTTTCAAGCGGTGTTAAAGCTAA…
PgZFP71-03	2320	TTTCAACTGCCTCGGTGCATCTGAACTGTGAACTGTTCTAATGCTTGCTTTCTGTTCTAATGCTTGCTTTCGTAAAGGCATTAGTATTGTGTCTTACCAAATGTTGTCGCTGCTGCTTCATCATGCTCCAGTATCATGTACACGTTCCCCTTTTGTCCATACGGAAAATTAATCTTTTCCCTCTTTAAACCACTCCCCTCACGAGCTCCTCTACATTTCTTCTCCAGAAAATTCTGCATCACCAAATGAAGTTGCTGCAGCATCAAGGCCACCACCAATAGATGTCATTAAGGCCGATAACCCACTAGTTGGTCCGCCACCAGCGGCCATCCCCAACCCCAGAAGATCAAGTGTAGTATGCTTGGGGCCAAACACAGATGGAGTTCCCATCATCAATTC…
PgZFP71-04	2784	CACACACACACTCAAACAAGTATTCTATTCTATAGGTTGACGGTTAACAGTTTTATACAACTCACGTATTATGAACTTGGCACTAGAAGAGCAGGCAAGAAGGATGTATATACATCTTTCTATTTTGCTTCTATAACTGGCTGGGGATGGGCCAAATCTGGATCCATAAATGCTGTGAATACCATACCTACTGCAAGTTTCTATAGCATCAGAGACCCCCTTGCAATTAAAAGTTGTTCAATTTTCCTACAAATTCACCAACATATGATACAGGTAATTGCACTGATGTAAGCTTTAACAAATATGAGAGAACTTTCATATACAAATCGATCTCAGCTCACTTGCCATACAAAAGTTTGTTACTGTTTCTGTTTCTGTTTCAAGCGGTGTTAAAGCTAA…
PgZFP72	1554	GAACCATATGCAGCAGCTCCGGGGCAGCCATATTTATAAAAAGACTTTCTCTTCTACTCCTCATGGCCTCCGCCACCGTAGATTCCTCCTCCTACGCCGACCGTCCACTCCTACCGGACTCAATCCCAACCGTCGATCTCCGCTACCTCTCACAATCCGAACTCTATGCTCTTTCCCTCTGCTCCGCCGCGGCATTCGATCCCCGCAGCTGCGACGACGTCGTTATCCCCAAAATTGATCGGTCCGTCTTCAACGAATCGGCTGGTAGCCGCAAGCAAACCTATTCTCGTCTCCGCCTTGCCCCTGCAGCTTCCGCCGCTAGCATTTGCCGCCGCACCCCTCACCTTCGTTCCCCCAAACCCTCCTCCGTCGAAACGAACCCCGAACGAGCCGAAAACT…
PgZFP73-01	1347	CTCCCTTTGAAATTACTATAAGCATTTGGAATTACTATTGTAATATCAAGCACCAAAAACATTTATACCATGTCCATAAGCAAAATCTCCATAATTATCCTTGTGGAGCACTAAAAAATTGGAAGATTTGGACTAAAAGTAGTGCAAGAACAGAAGAAGCTTGCAGCCCTGGAGAATTCAAATTCCACTGTACAAAGAGATATCATAACATAGCAGATAATGAATCCATTAAAGAGGAGACACAGTCACAGACATGCTTGTCTCTCAAAGTCTCAGTGTGAGATCCGGTGTAGTTTCAGCCATGTTAACTTGATTCATCTCTACGAAATTCACATCCGAAGTTCCGGCCATTAAAAAGTTGGAATGAGTACCATCTGCTTCGCTTTCCTGCCGAAAGCT…
PgZFP73-02	1436	CTCCCTTTGAAATTACTATAAGCATTTGGAATTACTATTGTAATATCAAGCACCAAAAACATTTATACCATGTCCATAAGCAAAATCTCCATAATTATCCTTGTGGAGCACTAAAAAATTGGAAGATTTGGACTAAAAGTAGTGCAAGAACAGAAGAAGCTTGCAGCCCTGGAGAATTCAAATTCCACTGTACAAAGAGATATCATAACATAGCAGATAATGAATCCATTAAAGAGGAGACACAGTCACAGACATGCTTGTCTCTCAAAGTCTCAGTGTGAGATCCGGTGTAGTTTCAGCCATGTTAACTTGATTCATCTCTACGAAATTCACATCCGAAGTTCCGGCCATTAAAAAGTTGGAATGAGTACCATCTGCTTCGCTTTCCTGCCGAAAGCT…
PgZFP74-01	1851	GTTGCTGCTGCTGCTGCTGCTGCGATATTCCACCGCTCATTGTCCTGATTATTTGTGACCCAACCCCCAGAAAATCCCTGGTCAGTACCCCATCAGACGGCCCTGCAGCTCCAACATTCACACTAGCAAGATTCTGATGATGCACTTGATTTTGGTCCAAATGAAGACCAAACCCTAATGCCTGGTGGCTCTGGCGTTGTTGCTCCAAGTTAACAACAAAAAATTTCCCATTTTGTCCCTCATATTCGTTCTCAGATTTCATTCCACTCCCATATGAGCCACTTCCAAAAATGGAAGAGCTCCCACCACCAGCAATAGAGTTGATCAGCTCATGAAAGTTCTGTCCCCCACTTGATTCTCCAAAAATGCCCCCGAAGCTGCCGGACTTTGAACCGCTGG…
PgZFP74-02	1999	GTTGCTGCTGCTGCTGCTGCTGCGATATTCCACCGCTCATTGTCCTGATTATTTGTGACCCAACCCCCAGAAAATCCCTGGTCAGTACCCCATCAGACGGCCCTGCAGCTCCAACATTCACACTAGCAAGATTCTGATGATGCACTTGATTTTGGTCCAAATGAAGACCAAACCCTAATGCCTGGTGGCTCTGGCGTTGTTGCTCCAAGTTAACAACAAAAAATTTCCCATTTTGTCCCTCATATTCGTTCTCAGATTTCATTCCACTCCCATATGAGCCACTTCCAAAAATGGAAGAGCTCCCACCACCAGCAATAGAGTTGATCAGCTCATGAAAGTTCTGTCCCCCACTTGATTCTCCAAAAATGCCCCCGAAGCTGCCGGACTTTGAACCGCTGG…
PgZFP74-03	1545	GTTGCTGCTGCTGCTGCTGCTGCGATATTCCACCGCTCATTGTCCTGATTATTTGTGACCCAACCCCCAGAAAATCCCTGGTCAGTACCCCATCAGACGGCCCTGCAGCTCCAACATTCACACTAGCAAGATTCTGATGATGCACTTGATTTTGGTCCAAATGAAGACCAAACCCTAATGCCTGGTGGCTCTGGCGTTGTTGCTCCAAGTTAACAACAAAAAATTTCCCATTTTGTCCCTCATATTCGTTCTCAGATTTCATTCCACTCCCATATGAGCCACTTCCAAAAATGGAAGAGCTCCCACCACCAGCAATAGAGTTGATCAGCTCATGAAAGTTCTGTCCCCCACTTGATTCTCCAAAAATGCCCCCGAAGCTGCCGGACTTTGAACCGCTGG…
PgZFP74-04	1895	GTTGCTGCTGCTGCTGCTGCTGCGATATTCCACCGCTCATTGTCCTGATTATTTGTGACCCAACCCCCAGAAAATCCCTGGTCAGTACCCCATCAGACGGCCCTGCAGCTCCAACATTCACACTAGCAAGATTCTGATGATGCACTTGATTTTGGTCCAAATGAAGACCAAACCCTAATGCCTGGTGGCTCTGGCGTTGTTGCTCCAAGTTAACAACAAAAAATTTCCCATTTTGTCCCTCATATTCGTTCTCAGATTTCATTCCACTCCCATATGAGCCACTTCCAAAAATGGAAGAGCTCCCACCACCAGCAATAGAGTTGATCAGCTCATGAAAGTTCTGTCCCCCACTTGATTCTCCAAAAATGCCCCCGAAGCTGCCGGACTTTGAACCGCTGG…
PgZFP74-05	2356	CGGGCCTTTCATGCGTGAATAGCTCCATGAATTCAACAAAATTGCTAAAAGGGACCAAATATATTCGGTATTTGATCAGGAGCCAAATCTCATTTTTCATGTGTGCCCTAGCTCCATATAACTTCTATAGGCAGAAGTTTCAAAACGAGCTCAATTATAAAACTACAAAACTCATGGGTTTAAGTCTTCAAGCATATTTTATAATTTTTACCCCAAAAAGAAATTAAACCATAAGTTCAAAAACCTGGTTGTAGTCATTTTTCTTTCTGTTCTAATGAAAAACTTAAAGCAGCACCAAAAAAATACCAAGCATAAAAAAGGAGAGTTTGTTAAAGTTTAAGTCGCATAAAGAGAGCCTAGTTGCCTGTTCTTGCTAATTCTCGAAAAAGATCCACGGTC…
PgZFP74-06	2504	CGGGCCTTTCATGCGTGAATAGCTCCATGAATTCAACAAAATTGCTAAAAGGGACCAAATATATTCGGTATTTGATCAGGAGCCAAATCTCATTTTTCATGTGTGCCCTAGCTCCATATAACTTCTATAGGCAGAAGTTTCAAAACGAGCTCAATTATAAAACTACAAAACTCATGGGTTTAAGTCTTCAAGCATATTTTATAATTTTTACCCCAAAAAGAAATTAAACCATAAGTTCAAAAACCTGGTTGTAGTCATTTTTCTTTCTGTTCTAATGAAAAACTTAAAGCAGCACCAAAAAAATACCAAGCATAAAAAAGGAGAGTTTGTTAAAGTTTAAGTCGCATAAAGAGAGCCTAGTTGCCTGTTCTTGCTAATTCTCGAAAAAGATCCACGGTC…
PgZFP74-07	446	GCAGTCACATTTATACTCTCTAGTACCACAGGTCTTGGTATGAGCCTTCCAGTCGGATTGTACCGCATACCTTTTAGAACACTTGTCACATCTGAATTTCTTCTCTCCATGTTTCCTCGAGAAATGCTTCTTGATCCCCGTGAGGTCTCCGAGAGCCCTCGAGGGGTCGTGATGGACGCATGTTGGCTCAGGGCAAAGGTACACCTTTCGCTTCACTTCCTTTGTTGTCTTCTGCCTTAACTTCCAAGGCAGGTTGTGTCCTCTTCTGTGGAGCTGCAGATTTTGCTCTCTTTGGAACCCTTTGTTGCACACCTCACATATGAATCGATTTGTAGCCATTAGCGTCTTGGGAGATAGTGCTATCACCTCCGCGTCTGGATCTGTCATCACCAAAAAACA…
PgZFP74-08	2400	CGGGCCTTTCATGCGTGAATAGCTCCATGAATTCAACAAAATTGCTAAAAGGGACCAAATATATTCGGTATTTGATCAGGAGCCAAATCTCATTTTTCATGTGTGCCCTAGCTCCATATAACTTCTATAGGCAGAAGTTTCAAAACGAGCTCAATTATAAAACTACAAAACTCATGGGTTTAAGTCTTCAAGCATATTTTATAATTTTTACCCCAAAAAGAAATTAAACCATAAGTTCAAAAACCTGGTTGTAGTCATTTTTCTTTCTGTTCTAATGAAAAACTTAAAGCAGCACCAAAAAAATACCAAGCATAAAAAAGGAGAGTTTGTTAAAGTTTAAGTCGCATAAAGAGAGCCTAGTTGCCTGTTCTTGCTAATTCTCGAAAAAGATCCACGGTC…
PgZFP75-01	1177	TTTCCAATTTAGGATAGTTCTGCTAGCCGCGTGCTCAGACTAGAAGAAGCAATAGACCCAGCAACATCTAACCTCAATCATTATCTTTAAGCAACCATTTGAGGCTGGATTTCTGTTTCCTCGACTCTAGTTCTTTTCTGCTGGAGAACCTGCGTGGTCACAGAGAAATACCTTCACTTTTCATTTCTCATCGCTGTTAGTTGAGAAATGGAAGGAGATGATGGGCCAATATTCAGAGATATTAGGCGATACTATTGTGAATACTGTGGCATTTGTCGGTCGAAGAAGTCCCTCATCTCCTCTCATATTTTATCGTGCCACCAGGATGAAGTCAAAGAGAAAAGGGCTGATGATGATGGTGAAAAAGAGGGGGTAAAGTTGCATACTTGCGAAGAATGT…
PgZFP75-02	1228	TTTCCAATTTAGGATAGTTCTGCTAGCCGCGTGCTCAGACTAGAAGAAGCAATAGACCCAGCAACATCTAACCTCAATCATTATCTTTAAGCAACCATTTGAGGCTGGATTTCTGTTTCCTCGACTCTAGTTCTTTTCTGCTGGAGAACCTGCGTGGTCACAGAGAAATACCTTCACTTTTCATTTCTCATCGCTGTTAGTTGAGAAATGGAAGGAGATGATGGGCCAATATTCAGAGATATTAGGCGATACTATTGTGAATACTGTGGCATTTGTCGGTCGAAGAAGTCCCTCATCTCCTCTCATATTTTATCGTGCCACCAGGATGAAGTCAAAGAGAAAAGGGCTGATGATGATGGTGAAAAAGAGGGGGTAAAGTTGCATACTTGCGAAGAATGT…
PgZFP75-03	1195	TTTCCAATTTAGGATAGTTCTGCTAGCCGCGTGCTCAGACTAGAAGAAGCAATAGACCCAGCAACATCTAACCTCAATCATTATCTTTAAGCAACCATTTGAGGCTGGATTTCTGTTTCCTCGACTCTAGTTCTTTTCTGCTGGAGAACCTGCGTGGTCACAGAGAAATACCTTCACTTTTCATTTCTCATCGCTGTTAGTTGAGAAATGGAAGGAGATGATGGGCCAATATTCAGAGATATTAGGCGATACTATTGTGAATACTGTGGCATTTGTCGGTCGAAGAAGTCCCTCATCTCCTCTCATATTTTATCGTGCCACCAGGATGAAGTCAAAGAGAAAAGGGCTGATGATGATGGTGAAAAAGAGGGGGTAAAGTTGCATACTTGCGAAGAATGT…
PgZFP75-04	1159	TTTCCAATTTAGGATAGTTCTGCTAGCCGCGTGCTCAGACTAGAAGAAGCAATAGACCCAGCAACATCTAACCTCAATCATTATCTTTAAGCAACCATTTGAGGCTGGATTTTTCTTTTCTGCTGGGGAACCTACGCGGTCACAGAGAAATACCTTCACTTTTCATTTCTCATCGCTGTTAGTTGAGAAATGGAAGGAGGTGATATGCCAATATTCAGAGATATTAGGCGATACTATTGTGAATACTGTGGCATTTGTCGGTCGAAGAAGTCCCTCATCTCCTCTCATATTTTATCGTGCCACCAGGATGAAGTCAAAGAGAAAAGGGCTGATGATGATGGTGAAAAAGAGGGGGTAAAGTTGCATACTTGCGAAGAATGTGGTGTGAGTTTCCGAAAG…
PgZFP75-05	1192	TTTCCAATTTAGGATAGTTCTGCTAGCCGCGTGCTCAGACTAGAAGAAGCAATAGACCCAGCAACATCTAACCTCAATCATTATCTTTAAGCAACCATTTGAGGCTGGATTTTTCTTTTCTGCTGGGGAACCTACGCGGTCACAGAGAAATACCTTCACTTTTCATTTCTCATCGCTGTTAGTTGAGAAATGGAAGGAGGTGATATGCCAATATTCAGAGATATTAGGCGATACTATTGTGAATACTGTGGCATTTGTCGGTCGAAGAAGTCCCTCATCTCCTCTCATATTTTATCGTGCCACCAGGATGAAGTCAAAGAGAAAAGGGCTGATGATGATGGTGAAAAAGAGGGGGTAAAGTTGCATACTTGCGAAGAATGTGGTGTGAGTTTCCGAAAG…
PgZFP75-06	1177	TTTCCAATTTAGGATAGTTCTGCTAGCCGCGTGCTCAGACTAGAAGAAGCAATAGACCCAGCAACATCTAACCTCAATCATTATCTTTAAGCAACCATTTGAGGCTGGATTTTTCTTTTCTGCTGGGGAACCTACGCGGTCACAGAGAAATACCTTCACTTTTCATTTCTCATCGCTGTTAGTTGAGAAATGGAAGGAGGTGATATGCCAATATTCAGAGATATTAGGCGATACTATTGTGAATACTGTGGCATTTGTCGGTCGAAGAAGTCCCTCATCTCCTCTCATATTTTATCGTGCCACCAGGATGAAGTCAAAGAGAAAAGGGCTGATGATGATGGTGAAAAAGAGGGGGTAAAGTTGCATACTTGCGAAGAATGTGGTGTGAGTTTCCGAAAG…
PgZFP75-07	1210	TTTCCAATTTAGGATAGTTCTGCTAGCCGCGTGCTCAGACTAGAAGAAGCAATAGACCCAGCAACATCTAACCTCAATCATTATCTTTAAGCAACCATTTGAGGCTGGATTTCTGTTTCCTCGACTCTAGTTCTTTTCTGCTGGAGAACCTGCGTGGTCACAGAGAAATACCTTCACTTTTCATTTCTCATCGCTGTTAGTTGAGAAATGGAAGGAGATGATGGGCCAATATTCAGAGATATTAGGCGATACTATTGTGAATACTGTGGCATTTGTCGGTCGAAGAAGTCCCTCATCTCCTCTCATATTTTATCGTGCCACCAGGATGAAGTCAAAGAGAAAAGGGCTGATGATGATGGTGAAAAAGAGGGGGTAAAGTTGCATACTTGCGAAGAATGT…
PgZFP75-08	1030	TTTCCAATTTAGGATAGTTCTGCTAGCCGCGTGCTCAGACTAGAAGAAGCAATAGACCCAGCAACATCTAACCTCAATCATTATCTTTAAGCAACCATTTGAGGCTGGATTTCTGTTTCCTCGACTCTAGTTCTTTTCTGCTGGAGAACCTGCGTGGTCACAGAGAAATACCTTCACTTTTCATTTCTCATCGCTGTTAGTTGAGAAATGGAAGGAGATGATGGGCCAATATTCAGAGATATTAGGCGATACTATTGTGAATACTGTGGCATTTGTCGGTCGAAGAAGTCCCTCATCTCCTCTCATATTTTATCGTGCCACCAGGATGAAGTCAAAGAGAAAAGGGCTGATGATGATGGTGAAAAAGAGGGGGTAAAGTTGCATACTTGCGAAGAATGT…
PgZFP75-09	1012	TTTCCAATTTAGGATAGTTCTGCTAGCCGCGTGCTCAGACTAGAAGAAGCAATAGACCCAGCAACATCTAACCTCAATCATTATCTTTAAGCAACCATTTGAGGCTGGATTTTTCTTTTCTGCTGGGGAACCTACGCGGTCACAGAGAAATACCTTCACTTTTCATTTCTCATCGCTGTTAGTTGAGAAATGGAAGGAGGTGATATGCCAATATTCAGAGATATTAGGCGATACTATTGTGAATACTGTGGCATTTGTCGGTCGAAGAAGTCCCTCATCTCCTCTCATATTTTATCGTGCCACCAGGATGAAGTCAAAGAGAAAAGGGCTGATGATGATGGTGAAAAAGAGGGGGTAAAGTTGCATACTTGCGAAGAATGTGGTGTGAGTTTCCGAAAG…
PgZFP75-10	1012	TTTCCAATTTAGGATAGTTCTGCTAGCCGCGTGCTCAGACTAGAAGAAGCAATAGACCCAGCAACATCTAACCTCAATCATTATCTTTAAGCAACCATTTGAGGCTGGATTTCTGTTTCCTCGACTCTAGTTCTTTTCTGCTGGAGAACCTGCGTGGTCACAGAGAAATACCTTCACTTTTCATTTCTCATCGCTGTTAGTTGAGAAATGGAAGGAGATGATGGGCCAATATTCAGAGATATTAGGCGATACTATTGTGAATACTGTGGCATTTGTCGGTCGAAGAAGTCCCTCATCTCCTCTCATATTTTATCGTGCCACCAGGATGAAGTCAAAGAGAAAAGGGCTGATGATGATGGTGAAAAAGAGGGGGTAAAGTTGCATACTTGCGAAGAATGT…
PgZFP75-11	1210	TTTCCAATTTAGGATAGTTCTGCTAGCCGCGTGCTCAGACTAGAAGAAGCAATAGACCCAGCAACATCTAACCTCAATCATTATCTTTAAGCAACCATTTGAGGCTGGATTTTTCTTTTCTGCTGGGGAACCTACGCGGTCACAGAGAAATACCTTCACTTTTCATTTCTCATCGCTGTTAGTTGAGAAATGGAAGGAGGTGATATGCCAATATTCAGAGATATTAGGCGATACTATTGTGAATACTGTGGCATTTGTCGGTCGAAGAAGTCCCTCATCTCCTCTCATATTTTATCGTGCCACCAGGATGAAGTCAAAGAGAAAAGGGCTGATGATGATGGTGAAAAAGAGGGGGTAAAGTTGCATACTTGCGAAGAATGTGGTGTGAGTTTCCGAAAG…
PgZFP75-12	994	TTTCCAATTTAGGATAGTTCTGCTAGCCGCGTGCTCAGACTAGAAGAAGCAATAGACCCAGCAACATCTAACCTCAATCATTATCTTTAAGCAACCATTTGAGGCTGGATTTTTCTTTTCTGCTGGGGAACCTACGCGGTCACAGAGAAATACCTTCACTTTTCATTTCTCATCGCTGTTAGTTGAGAAATGGAAGGAGGTGATATGCCAATATTCAGAGATATTAGGCGATACTATTGTGAATACTGTGGCATTTGTCGGTCGAAGAAGTCCCTCATCTCCTCTCATATTTTATCGTGCCACCAGGATGAAGTCAAAGAGAAAAGGGCTGATGATGATGGTGAAAAAGAGGGGGTAAAGTTGCATACTTGCGAAGAATGTGGTGTGAGTTTCCGAAAG…
PgZFP76-01	782	CTTTCTCTTTCTCTCTCTAGACTAGACTGTTCTTCGATACATTTTTCTCCCAACTTTTCTTAGTCTAAAAAAAGTCATCCCTAATCTTCTAACAAGTCTTCTCAATTTTCGCTTTCTTCTCATTTTTTGTGTAGTTTCTCTCTCTAATTTTTCTGGGTCACTCTGATTCTCAAAAATGGATGCCTACAGTCGATTAAAGATTACTCCTGCGGATCATGAGAATTATGGTGTTCATGTTTGCCATAAATGTGGTTGGTCCTTTCCAAACCCACACCCAAGTGCTAAACACAGGCGAGCCCATAAGAGGATCTGTGGAACCGTGGAAGGGTATAAGCCAACTGGCTGAGAGGAGCACACCCATTATGGTAAATCCATCACCAACGAGTTCTGACGATCAAA…
PgZFP76-02	3261	CTTTCTCTTTCTCTCTCTAGACTAGACTGTTCTTCGATACATTTTTCTCCCAACTTTTCTTAGTCTAAAAAAAGTCATCCCTAATCTTCTAACAAGTCTTCTCAATTTTCGCTTTCTTCTCATTTTTTGTGTAGTTTCTCTCTCTAATTTTTCTGGGTCACTCTGATTCTCAAAAATGGATGCCTACAGTCGATTAAAGATTACTCCTGCGGGTTTGTGTTTGATTTTTCTAGATGGATCATGAGAATTATGGTGTTCATGTTTGCCATAAATGTGGTTGGTCCTTTCCAAACCCACACCCAAGTGCTAAACACAGGCGAGCCCATAAGAGGATCTGTGGAACCGTAGAAGGGTATAAACTGACTGGCTCAGAAGAGCACACCCATTTAACTGTGTCAG…
PgZFP76-03	1423	CTTTCTCTTTCTCTCTCTAGACTAGACTGTTCTTCGATACATTTTTCTCCCAACTTTTCTTAGTCTAAAAAAAGTCATCCCTAATCTTCTAACAAGTCTTCTCAATTTTCGCTTTCTTCTCATTTTTTGTGTAGTTTCTCTCTCTAATTTTTCTGGGTCACTCTGATTCTCAAAAATGGATGCCTACAGTCGATTAAAGATTACTCCTGCGGATCATGAGAATTATGGTGTTCATGTTTGCCATAAATGTGGTTGGTCCTTTCCAAACCCACACCCAAGTGCTAAACACAGGCGAGCCCATAAGAGGATCTGTGGAACCGTAGAAGGGTATAAACTGACTGGCTCAGAAGAGCACACCCATTTAACTGTGTCAGATGATGAACAAGATCATCCCTCTGA…
PgZFP76-04	1448	CTTTCTCTTTCTCTCTCTAGACTAGACTGTTCTTCGATACATTTTTCTCCCAACTTTTCTTAGTCTAAAAAAAGTCATCCCTAATCTTCTAACAAGTCTTCTCAATTTTCGCTTTCTTCTCATTTTTTGTGTAGTTTCTCTCTCTAATTTTTCTGGGTCACTCTGATTCTCAAAAATGGATGCCTACAGTCGATTAAAGATTACTCCTGCGGGTTTGTGTTTGATTTTTCTAGATGGATCATGAGAATTATGGTGTTCATGTTTGCCATAAATGTGGTTGGTCCTTTCCAAACCCACACCCAAGTGCTAAACACAGGCGAGCCCATAAGAGGATCTGTGGAACCGTAGAAGGGTATAAACTGACTGGCTCAGAAGAGCACACCCATTTAACTGTGTCAG…
PgZFP76-05	807	CTTTCTCTTTCTCTCTCTAGACTAGACTGTTCTTCGATACATTTTTCTCCCAACTTTTCTTAGTCTAAAAAAAGTCATCCCTAATCTTCTAACAAGTCTTCTCAATTTTCGCTTTCTTCTCATTTTTTGTGTAGTTTCTCTCTCTAATTTTTCTGGGTCACTCTGATTCTCAAAAATGGATGCCTACAGTCGATTAAAGATTACTCCTGCGGGTTTGTGTTTGATTTTTCTAGATGGATCATGAGAATTATGGTGTTCATGTTTGCCATAAATGTGGTTGGTCCTTTCCAAACCCACACCCAAGTGCTAAACACAGGCGAGCCCATAAGAGGATCTGTGGAACCGTGGAAGGGTATAAGCCAACTGGCTGAGAGGAGCACACCCATTATGGTAAATCCA…
PgZFP76-06	3236	CTTTCTCTTTCTCTCTCTAGACTAGACTGTTCTTCGATACATTTTTCTCCCAACTTTTCTTAGTCTAAAAAAAGTCATCCCTAATCTTCTAACAAGTCTTCTCAATTTTCGCTTTCTTCTCATTTTTTGTGTAGTTTCTCTCTCTAATTTTTCTGGGTCACTCTGATTCTCAAAAATGGATGCCTACAGTCGATTAAAGATTACTCCTGCGGATCATGAGAATTATGGTGTTCATGTTTGCCATAAATGTGGTTGGTCCTTTCCAAACCCACACCCAAGTGCTAAACACAGGCGAGCCCATAAGAGGATCTGTGGAACCGTAGAAGGGTATAAACTGACTGGCTCAGAAGAGCACACCCATTTAACTGTGTCAGATGATGAACAAGATCATCCCTCTGA…
PgZFP77	616	GCCGAGGAAAAGCCATCTACCAATTCCGCCACCGTCACCACCTCCACCTCCGCACTTAACCCAAGTGGTAGGACCCACGAGTGTTCCATCTGCCACAGATCGTTTCCCACCGGCCAGGCCCTCGGCGGTCACAAGCGCCGCCACTACGACGGCAACACCGCCAGTTCTAGCGCCACCGTCACTGCCAGCGCCGTCACGTCGTCAGAGGGAGCTGGGTCGAGCCACCCACAAAGCCACCGTGACTTCGACCTGAATTTGCCGGCCTCGCCGGAACTACTGCCGTTGATGAGCGTTGACCTTGGACGGAAAAGTCAACTTTTTGGTGATCAAGAAGTGGAAAGTCCATTGCCGGGGAAGAAACCGTGTTTCTCAATGCCGACCCATTCTGCATTAGATCAT…
PgZFP78-01	695	ACTTTCAACCTCGTCCTCTCCAAAACCCGGCCAGAACACCGGCAACGCCGGCAAATTCAGGTCGAAACCGCCACGGTGGCTGCTAGCGGACCCCACACCTTCAGATGATGACGTAACTCCGCCGGCGCCGCTGCCTCCTTCGTAGTGACGCCGCTTGTGTCCTCCCAACGCCTGTCCGGTGGGGAAACACTTGTGGCAAATCGAACACTCGTGAGTCCTTACTCCGCCGTTGGCGGCGGCGGTGATGGTAGCGGATTGGTGGTCGTCGGCACCTCCGGCGGCGTGTTTTCGGTGACTGGCCTTGTGTCCACCGAGAGCTTGGTAGGATCCGAAAGCCTTGTTGCAGACTTTACACTTGTGAATTAGGTTCGATTCCGATAAAGTGCAGGATGACGGCGG…
PgZFP78-02	621	AATTGGTAGATGGCTTTTCCTCGGCGGTTGCGACAGTGGCGGCGAGTTTCCGGTGGCTGGCTTTGTGGCCGCCGAGTGCTTGGTAAGACAGAAAAGCCTTGTTGCATACGCTGCATTTGTAGGAAATAATTTGATTCTGTGAAGAATTATGAATTTGGTGGTCGACGGCGGCAGGGGAGGTTGATTTAGTGGTGGCGCCGCCGCCGCCGCCGCGAGCGAGCATGATGAGGCAGAGTGCTAAATACTCCTCTTCCGTTGGTGGGGTTTCGGAACGGGATCGCTTTGTTCGCTTTTTCTTCATCCAAGGTTCAGCAGAGCGTAGGGGATTGGTATTGTTGTTAATCTCCTTGTATTGAATAGGTGGGGTGGGTGTTGTTGTAGGTGAATTCAGTGCCTCTA…
PgZFP79	4375	GAGTACCACCCAACCCTAGCTGATATCTACAATATGAAAGAATAGAATCACAACCCCTGCCTCCTTTCTCTTTCTCCCTTTTCCACTTCTAACCCACAATGACCTTTTAATTGAGCGACACAGATCTCACATATGCATACACACAATATATGTATATGTGAAGTTTCCGATTAATGGCATCATCAGCAGGAGTAAAAGTTAGAGCAGAGCAAAAGGCATCAAGCAGCAATACAACAGAGGTATTTTCATGGCTCAAAGCCCTACCTTTAGCACCAGAGTACCACCCAACCCTAGCTGAGTTTCAAGATCCAATTGATTACATTTTCAAGATTGAAAAGGAAGCTTCAAAGTATGGAATCTGCAAAATCATACCCCCAGTGCCGGCTCCCTCCAAGAAAA…
PgZFP80-01	2729	GCTGAGTTCAATAAAAATGAATAGTGCTTTAAAACATTGCTCAATAATACTAACTCATGAATCCACCACCTTCCAAAATTCATTAATTCATAATCCAGTCTATCAAAATGGAATAACAAACGATTATGACTAATGCAGCCGAACATAGCAAAACTAAGGCCAAACGAATGGCCGCAACAGAAAAAGAACTCTGCAACTGCACTAGAAAACCAAGTTTATTATGAAATAATCTGGACGACAAGGAGAGAGACCCCTCCTCTTCCTACTAACCAAAATTTCCCAATCAAGTAAGAAAGAAAATCCACCTGTAAAACACTTCCCTCAAAAACTTTTCTGACAGAAGTACCACTAGTAAAACTGGAACCTCCGCTGCTAATAATGTAGGCCAAGGGTTAACTG…
PgZFP80-02	2672	GCTGAGTTCAATAAAAATGAATAGTGCTTTAAAACATTGCTCAATAATACTAACTCATGAATCCACCACCTTCCAAAATTCATTAATTCATAATCCAGTCTATCAAAATGGAATAACAAACGATTATGACTAATGCAGCCGAACATAGCAAAACTAAGGCCAAACGAATGGCCGCAACAGAAAAAGAACTCTGCAACTGCACTAGAAAACCAAGTTTATTATGAAATAATCTGGACGACAAGGAGAGAGACCCCTCCTCTTCCTACTAACCAAAATTTCCCAATCAAGTAAGAAAGAAAATCCACCTGTAAAACACTTCCCTCAAAAACTTTTCTGACAGAAGTACCACTAGTAAAACTGGAACCTCCGCTGCTAATAATGTAGGCCAAGGGTTAACTG…
PgZFP80-03	2618	GAAAACCCAAGGGGTCTACTCACAATCCAATTTACTGAATATTTGAGACAATTAGAACCAATGTAATTTAACAATTTCAGTATGCAAAAGACCTCATTAAAGGCCACAAAACTTAATAATAATAACTCTGTGACAGGCTGACAGCACTAGAAAACCCAGTTGATTACAGTTGTAATCTGGACGCCAAGAACAATAACCTCCCCATCTAAACCAAAATCTCAACGGAACCCAATAATGTAAGAAAGAAAAGGACAGTTTGAAAATATTTTCCTCCAAAAACTTCTCAATTTTAAGACAAAAGTGCAACTAGTAAAATTGGAACCCTTCTGCTACTAAGAATGTAATGTCGCAAATTAACTGCACATTTGGTATAACAAACTAAATTTTCCCTTCTATCTC…
PgZFP80-04	2657	GCTGAGTTCAATAAAAATGAATAGTGCTTTAAAACATTGCTCAATAATACTAACTCATGAATCCACCACCTTCCAAAATTCATTAATTCATAATCCAGTCTATCAAAATGGAATAACAAACGATTATGACTAATGCAGCCGAACATAGCAAAACTAAGGCCAAACGAATGGCCGCAACAGAAAAAGAACTCTGCAACTGCACTAGAAAACCAAGTTTATTATGAAATAATCTGGACGACAAGGAGAGAGACCCCTCCTCTTCCTACTAACCAAAATTTCCCAATCAAGTAAGAAAGAAAATCCACCTGTAAAACACTTCCCTCAAAAACTTTTCTGACAGAAGTACCACTAGTAAAACTGGAACCTCCGCTGCTAATAATGTAGGCCAAGGGTTAACTG…
PgZFP80-05	2706	GCTGAGTTCAATAAAAATGAATAGTGCTTTAAAACATTGCTCAATAATACTAACTCATGAATCCACCACCTTCCAAAATTCATTAATTCATAATCCAGTCTATCAAAATGGAATAACAAACGATTATGACTAATGCAGCCGAACATAGCAAAACTAAGGCCAAACGAATGGCCGCAACAGAAAAAGAAAACCAAGTTTATTACGAAATAATCTGGACGACAAGGAGAGAGACCCCTCCCTCCTCTTCCTACTAACCAAAATTTCCCAATCAAGTAAGAAAGAAAAATTCACCTGTAAAACACTTCCCTCAAAAACAGAAGTACCACTAGTAAAACTGGAACCTCCGCTGCTAATAATGTAGGCCAAGGGTTAACTGCACATTTGGTATAACAAACTAAA…
PgZFP80-06	2634	GCTGAGTTCAATAAAAATGAATAGTGCTTTAAAACATTGCTCAATAATACTAACTCATGAATCCACCACCTTCCAAAATTCATTAATTCATAATCCAGTCTATCAAAATGGAATAACAAACGATTATGACTAATGCAGCCGAACATAGCAAAACTAAGGCCAAACGAATGGCCGCAACAGAAAAAGAAAACCAAGTTTATTACGAAATAATCTGGACGACAAGGAGAGAGACCCCTCCCTCCTCTTCCTACTAACCAAAATTTCCCAATCAAGTAAGAAAGAAAAATTCACCTGTAAAACACTTCCCTCAAAAACAGAAGTACCACTAGTAAAACTGGAACCTCCGCTGCTAATAATGTAGGCCAAGGGTTAACTGCACATTTGGTATAACAAACTAAA…
PgZFP80-07	2706	GCTGAGTTCAATAAAAATGAATAGTGCTTTAAAACATTGCTCAATAATACTAACTCATGAATCCACCACCTTCCAAAATTCATTAATTCATAATCCAGTCTATCAAAATGGAATAACAAACGATTATGACTAATGCAGCCGAACATAGCAAAACTAAGGCCAAACGAATGGCCGCAACAGAAAAAGAAAACCAAGTTTATTACGAAATAATCTGGACGACAAGGAGAGAGACCCCTCCCTCCTCTTCCTACTAACCAAAATTTCCCAATCAAGTAAGAAAGAAAAATTCACCTGTAAAACACTTCCCTCAAAAACAGAAGTACCACTAGTAAAACTGGAACCTCCGCTGCTAATAATGTAGGCCAAGGGTTAACTGCACATTTGGTATAACAAACTAAA…
PgZFP80-08	2705	GAAAACCCAAGGGGTCTACTCACAATCCAATTTACTGAATATTTGAGACAATTAGAACCAATGTAATTTAACAATTTCAGTATGCAAAAGACCTCATTAAAGGCCACAAAACTTAATAATAATAACTCTGTGACAGGCTGACAGCACTAGAAAACCCAGTTGATTACAGTTGTAATCTGGACGCCAAGAACAATAACCTCCCCATCTAAACCAAAATCTCAACGGAACCCAATAATGTAAGAAAGAAAAGGACAGTTTGAAAATATTTTCCTCCAAAAACTTCTCAATTTTAAGACAAAAGTGCAACTAGTAAAATTGGAACCCTTCTGCTACTAAGAATGTAATGTCGCAAATTAACTGCACATTTGGTATAACAAACTAAATTTTCCCTTCTATCTC…
PgZFP80-09	2657	GCTGAGTTCAATAAAAATGAATAGTGCTTTAAAACATTGCTCAATAATACTAACTCATGAATCCACCACCTTCCAAAATTCATTAATTCATAATCCAGTCTATCAAAATGGAATAACAAACGATTATGACTAATGCAGCCGAACATAGCAAAACTAAGGCCAAACGAATGGCCGCAACAGAAAAAGAACTCTGCAACTGCACTAGAAAACCAAGTTTATTATGAAATAATCTGGACGACAAGGAGAGAGACCCCTCCTCTTCCTACTAACCAAAATTTCCCAATCAAGTAAGAAAGAAAATCCACCTGTAAAACACTTCCCTCAAAAACTTTTCTGACAGAAGTACCACTAGTAAAACTGGAACCTCCGCTGCTAATAATGTAGGCCAAGGGTTAACTG…
PgZFP80-10	2608	GAAAACCCAAGGGGTCTACTCACAATCCAATTTACTGAATATTTGAGACAATTAGAACCAATGTAATTTAACAATTTCAGTATGCAAAAGACCTCAAACTTAATAATAATAACTCTGTGACAGGCTGACTGCACTAGAAAACCCAGTTTATTACAGTTGTAATCTGGACGCCAAGAACAATAATAACCTCCCCATCTAAACCAAAATCTCAACGGAACCCAATAATGTCAGAAAGAAAAATACAGTTTGAAAATATTTTCCTCCAAAAACTTCTCAATTTTAAGACAAAAGTGCAACTAGTAAAATTGGAACCCTTCTGCTACTAAGAATGTAATGTCGCAAATTAACTGCACATTTGGTATAACAAACTAAATTTTCCCTTCTATCTCCTAGGTAACG…
PgZFP80-11	2729	GCTGAGTTCAATAAAAATGAATAGTGCTTTAAAACATTGCTCAATAATACTAACTCATGAATCCACCACCTTCCAAAATTCATTAATTCATAATCCAGTCTATCAAAATGGAATAACAAACGATTATGACTAATGCAGCCGAACATAGCAAAACTAAGGCCAAACGAATGGCCGCAACAGAAAAAGAACTCTGCAACTGCACTAGAAAACCAAGTTTATTATGAAATAATCTGGACGACAAGGAGAGAGACCCCTCCTCTTCCTACTAACCAAAATTTCCCAATCAAGTAAGAAAGAAAATCCACCTGTAAAACACTTCCCTCAAAAACTTTTCTGACAGAAGTACCACTAGTAAAACTGGAACCTCCGCTGCTAATAATGTAGGCCAAGGGTTAACTG…
PgZFP80-12	2633	GAAAACCCAAGGGGTCTACTCACAATCCAATTTACTGAATATTTGAGACAATTAGAACCAATGTAATTTAACAATTTCAGTATGCAAAAGACCTCATTAAAGGCCACAAAACTTAATAATAATAACTCTGTGACAGGCTGACAGCACTAGAAAACCCAGTTGATTACAGTTGTAATCTGGACGCCAAGAACAATAACCTCCCCATCTAAACCAAAATCTCAACGGAACCCAATAATGTAAGAAAGAAAAGGACAGTTTGAAAATATTTTCCTCCAAAAACTTCTCAATTTTAAGACAAAAGTGCAACTAGTAAAATTGGAACCCTTCTGCTACTAAGAATGTAATGTCGCAAATTAACTGCACATTTGGTATAACAAACTAAATTTTCCCTTCTATCTC…
PgZFP80-13	2695	GAAAACCCAAGGGGTCTACTCACAATCCAATTTACTGAATATTTGAGACAATTAGAACCAATGTAATTTAACAATTTCAGTATGCAAAAGACCTCAAACTTAATAATAATAACTCTGTGACAGGCTGACTGCACTAGAAAACCCAGTTTATTACAGTTGTAATCTGGACGCCAAGAACAATAATAACCTCCCCATCTAAACCAAAATCTCAACGGAACCCAATAATGTCAGAAAGAAAAATACAGTTTGAAAATATTTTCCTCCAAAAACTTCTCAATTTTAAGACAAAAGTGCAACTAGTAAAATTGGAACCCTTCTGCTACTAAGAATGTAATGTCGCAAATTAACTGCACATTTGGTATAACAAACTAAATTTTCCCTTCTATCTCCTAGGTAACG…
PgZFP80-14	2623	GAAAACCCAAGGGGTCTACTCACAATCCAATTTACTGAATATTTGAGACAATTAGAACCAATGTAATTTAACAATTTCAGTATGCAAAAGACCTCAAACTTAATAATAATAACTCTGTGACAGGCTGACTGCACTAGAAAACCCAGTTTATTACAGTTGTAATCTGGACGCCAAGAACAATAATAACCTCCCCATCTAAACCAAAATCTCAACGGAACCCAATAATGTCAGAAAGAAAAATACAGTTTGAAAATATTTTCCTCCAAAAACTTCTCAATTTTAAGACAAAAGTGCAACTAGTAAAATTGGAACCCTTCTGCTACTAAGAATGTAATGTCGCAAATTAACTGCACATTTGGTATAACAAACTAAATTTTCCCTTCTATCTCCTAGGTAACG…
PgZFP80-15	2634	GCTGAGTTCAATAAAAATGAATAGTGCTTTAAAACATTGCTCAATAATACTAACTCATGAATCCACCACCTTCCAAAATTCATTAATTCATAATCCAGTCTATCAAAATGGAATAACAAACGATTATGACTAATGCAGCCGAACATAGCAAAACTAAGGCCAAACGAATGGCCGCAACAGAAAAAGAAAACCAAGTTTATTACGAAATAATCTGGACGACAAGGAGAGAGACCCCTCCCTCCTCTTCCTACTAACCAAAATTTCCCAATCAAGTAAGAAAGAAAAATTCACCTGTAAAACACTTCCCTCAAAAACAGAAGTACCACTAGTAAAACTGGAACCTCCGCTGCTAATAATGTAGGCCAAGGGTTAACTGCACATTTGGTATAACAAACTAAA…
PgZFP80-16	2649	GCTGAGTTCAATAAAAATGAATAGTGCTTTAAAACATTGCTCAATAATACTAACTCATGAATCCACCACCTTCCAAAATTCATTAATTCATAATCCAGTCTATCAAAATGGAATAACAAACGATTATGACTAATGCAGCCGAACATAGCAAAACTAAGGCCAAACGAATGGCCGCAACAGAAAAAGAAAACCAAGTTTATTACGAAATAATCTGGACGACAAGGAGAGAGACCCCTCCCTCCTCTTCCTACTAACCAAAATTTCCCAATCAAGTAAGAAAGAAAAATTCACCTGTAAAACACTTCCCTCAAAAACAGAAGTACCACTAGTAAAACTGGAACCTCCGCTGCTAATAATGTAGGCCAAGGGTTAACTGCACATTTGGTATAACAAACTAAA…
PgZFP80-17	2744	GCTGAGTTCAATAAAAATGAATAGTGCTTTAAAACATTGCTCAATAATACTAACTCATGAATCCACCACCTTCCAAAATTCATTAATTCATAATCCAGTCTATCAAAATGGAATAACAAACGATTATGACTAATGCAGCCGAACATAGCAAAACTAAGGCCAAACGAATGGCCGCAACAGAAAAAGAACTCTGCAACTGCACTAGAAAACCAAGTTTATTATGAAATAATCTGGACGACAAGGAGAGAGACCCCTCCTCTTCCTACTAACCAAAATTTCCCAATCAAGTAAGAAAGAAAATCCACCTGTAAAACACTTCCCTCAAAAACTTTTCTGACAGAAGTACCACTAGTAAAACTGGAACCTCCGCTGCTAATAATGTAGGCCAAGGGTTAACTG…
PgZFP80-18	2690	GAAAACCCAAGGGGTCTACTCACAATCCAATTTACTGAATATTTGAGACAATTAGAACCAATGTAATTTAACAATTTCAGTATGCAAAAGACCTCATTAAAGGCCACAAAACTTAATAATAATAACTCTGTGACAGGCTGACAGCACTAGAAAACCCAGTTGATTACAGTTGTAATCTGGACGCCAAGAACAATAACCTCCCCATCTAAACCAAAATCTCAACGGAACCCAATAATGTAAGAAAGAAAAGGACAGTTTGAAAATATTTTCCTCCAAAAACTTCTCAATTTTAAGACAAAAGTGCAACTAGTAAAATTGGAACCCTTCTGCTACTAAGAATGTAATGTCGCAAATTAACTGCACATTTGGTATAACAAACTAAATTTTCCCTTCTATCTC…
PgZFP80-19	2721	GCTGAGTTCAATAAAAATGAATAGTGCTTTAAAACATTGCTCAATAATACTAACTCATGAATCCACCACCTTCCAAAATTCATTAATTCATAATCCAGTCTATCAAAATGGAATAACAAACGATTATGACTAATGCAGCCGAACATAGCAAAACTAAGGCCAAACGAATGGCCGCAACAGAAAAAGAAAACCAAGTTTATTACGAAATAATCTGGACGACAAGGAGAGAGACCCCTCCCTCCTCTTCCTACTAACCAAAATTTCCCAATCAAGTAAGAAAGAAAAATTCACCTGTAAAACACTTCCCTCAAAAACAGAAGTACCACTAGTAAAACTGGAACCTCCGCTGCTAATAATGTAGGCCAAGGGTTAACTGCACATTTGGTATAACAAACTAAA…
PgZFP80-20	2680	GAAAACCCAAGGGGTCTACTCACAATCCAATTTACTGAATATTTGAGACAATTAGAACCAATGTAATTTAACAATTTCAGTATGCAAAAGACCTCAAACTTAATAATAATAACTCTGTGACAGGCTGACTGCACTAGAAAACCCAGTTTATTACAGTTGTAATCTGGACGCCAAGAACAATAATAACCTCCCCATCTAAACCAAAATCTCAACGGAACCCAATAATGTCAGAAAGAAAAATACAGTTTGAAAATATTTTCCTCCAAAAACTTCTCAATTTTAAGACAAAAGTGCAACTAGTAAAATTGGAACCCTTCTGCTACTAAGAATGTAATGTCGCAAATTAACTGCACATTTGGTATAACAAACTAAATTTTCCCTTCTATCTCCTAGGTAACG…
PgZFP81	1165	GAAGGGATATGCTAGCATCCAAGGAACCTGAAAGACCATTACCAACACCAATCTGGTAATTAACAGAAGGCAAACCAGTTCTCTTATGTTAGATATGAATTAGAAGAAAACCCATCATTTGTTCCTGAAATGAAGTACTTCTAGGAGACGATGTTCAATTAACACAGTGAATCCCCATATAACTAGGGGAGAGAATAACAAATAAAGAAGTGCAATCTCATTGACTATTCTAATGGTACAAGTTACAACTACATGCCTTCAGCTTAATTGGAGGTGAGCTTGAAGATATGTCACAGAGGTGATTTTGTTATTCTGCTAGCAATAGATGCTGGAATCTGATCCAGAGTTTGTTTTAACAATGCCAAAAATTGGAAGGAGGAAACAAAAAACAAAATGAAC…
PgZFP82	5327	TGAACATTCTGCATACCCATAACATGTGACACCCTACAAAATCCAATCCAAAATTTATTTCCCATGGGTCATATATTTTTCTAAAATCACCTTGCACAATTCATATCCAGTTTGCAGTGCTGCCAATTATGCAGCCACAAACAGTTGATTATGCAAATCTGACCAAAACGTTTCAATTAAACTGCAATCCAACACAACCCAAATGGCCCATGGGTGGTTAACCGTTAACCACCATTGCATTCAGATGATTCAAAAAATGCCTACCTACAAACAAGATCCATTCTACCCCTAAAACTCAATTGGCACATAATCACATCCCCTAGTTTACACAAGATTCTTGAGGCCAAACCCTCTTCTGCCCATTAGTCCTAACAACTGATACCATGAAAGTACATGACC…
PgZFP83	2089	CACACACACACACACACATATATTTATATAACAATAATAGCTAAAAAGAGTACTGTATAAGAGCACTAACTCAACAATGATACAATTAAAGAGGGCTCTACTTAATCTCTCTCGTCCCAAGAAAAATACAACATACAAGGAAAAATATAAATATTAAAAAAAAATCTACAAGAGTACTTATATAAGCTAACCTTGCCATGGAGTTTGATTCTGATTCTGATTCTGGTGATGAAACGATGAATTATTGCTCATATGATCAAAACCAGCCATATTAAGAAAATGAGATCTATGTTGAGGAAATGCTCTTAAACCCAAGAAATCCCTTGTCATCCCCTCATTTACACCACCTTCTTTATTACCTTTTTGATCATTCAAGTGGAAAATATTTTCTTGTTTTTG…
PgZFP84-01	1313	TTTTTTTTTGAAACTATTAAACTAACTAATCATAAAATACTGAAAATTCATTCACGATGCATTACACTGTAGTAGTCATCCATCAATATCCATCCAACCAAAACTTAAAAGGTTAAAAGACAAAATCTTAATACAAGGAGAGAATTCTAATTAACAATGAACCACTAAATAACTCTTCAAATTTTTGCCAAAAGAGGGTCACAAAAACTTGCCTAACACCCAAAATATCTATCCAAGTCTCCAACCTTTCTACTTTCCAGCAGTGTGTTTAGCCTTGTTATGTGAGTCTAGAGCATTCTCCGATTTGAACGATCTATTGCAGGACTTGCAGGAATGGGATCCCTCGGACTTTGGAGTCTGCTGGTTTGACTTGTTAGCAGGAGTCTTCCCAGCCTGTTT…
PgZFP84-02	1196	ATTACTATTGTAAAGAGAGGTCTCAGTCATAGTTGGATGTTCACCATAAAGTTTTATTTGCCCAGTGTCTGTCATAGCTTTAAGAAACACTTCCAGTGGATTCTGTTCTTGGTCTCCAAGTCTCCAACCTTTCTACTTTCCAGCAGTGTGTTTAGCCTTGTTATGTGAGTCTAGAGCATTCTCCGATTTGAACGATCTATTGCAGGACTTGCAGGAATGGGATCCCTCGGACTTTGGAGTCTGCTGGTTTGACTTGTTAGCAGGAGTCTTCCCAGCCTGTTTTGACGGGTGGGGTGTAGCAACATGGACACTGCCTTTCTTGCCATCAGCTTTTTGTGGAGTAACTAATTTTGCCTTCTTATCAGTAACAGGTGTTTTGGCAGACTCCATAGCTCTCTT…
PgZFP85-01	529	GAACAAGTGGACAAAATTCAGAGCTGGTACTCAATCTCTGATGAAAGCAAAATCACGCCCTTCATTTAAAATGGATTCTGATTCACTTGGAGCTGGAACTACCCTCTTCCGGGTAAGAGTCTCTATAGTTGGACACGTCCTTTTCCGACCACCCCTTGGCCGCAAACGAAACAGTTCATCAGCCTCCACAAAATCACCATGAGTATAAAGATGGCATCCAGATTTCTCATGATTATCTCTCACATGCTTGAATGGAAATCTCATGTCACACCCAGGAACACTACAGGCAAAAGGTTTGTGTCTCAAGTGCACAGCTTTCATGTGCTGGCGGAGATTTGATCTAGTTGAGAACATACGGCCACATCCCTTGAATCTGCATTTAATCCTCACAGATGGAAC…
PgZFP85-02	657	CATCTTTAATATTAATTCATACTGTGCAAGTTGTTTTGCAAGTATCCAACTTTCTAACAGTGGAGTAAAGAACCTAAAAAAATACATAATGATCTATACTACAATAACATTCGTCCATCTTGTTAGCCGAACAAGTGGACAAAATTCAGAGCCGGTACTCAGTCTCTGATGAAAGCAAAATTAGGCCCTTCATTTAAAATTTAATCTGATTCACATGGAGCCGGAACTACCCTCTTCCGGGTAAGAGTCTCTATAGTTGGACACGTCCTTTTCCGACCACCCCTTGGCCGCAAACGAAACAGTTCATCAGCCTCCACAAAATCACCATGAGTATAAAGATGGCATCCAGATTTCTCATGATTATCTCTCACATGCTTGAATGGAAATCTCATGTCACAC…
PgZFP86	1262	TCCAATTCCAATTCCAATTCCGAATCACAGCGGCTTTTTTGTTTGATTCAACAACCAACGCATCATCACTAACAGCTCAACGGTTTCTCCCTTCCCTTCCCTCAGGATCAGGCTAGCTAGGTAGGTAGGGAACACGACAACACAAGGATAGATAGCCTAACACAGCAGCATAACGATAATAATCTCATAGGACAGACAGATCAAAATAATAGTAACTGGAGCCAGCCAGCCAGCCAACATCTTCCTCTCCTCTTCACTTGGCCTCGTGCTTGGCCTTGGAGTGCGAAGCTAGAGCGCCCTCGCTGTTGAATGTCTTGCTGCACGACTTGCACGCGACCGACCCTCCAGACTTGGGCGACTTCTCGCTGGTAGCCGGGGTCTTGCCTGCCTTCTTGGCCG…
PgZFP87	1551	GCGCATCCTGATAAACTTGCTTGACCGTCTCCTCTTCTTCTCTTCACCGAACACACCCTAAACCTCCTCGCAAAAAGGAAGCAGCTTTCGACTTCCGCCCCCAAATTCGCTCGATCGGAAGCGACCCCGTAGAGAGCAGCAATGGCGGGGCTGTCCCTGCGGTGCGGCGACTGCGGCGTGCAGCTGAGGAGCGTGGAGGAGGCGCAGGCGCACGCCGAGGCCACCTCCCACACCAACTTCGCCGAGTCCACCGAGGCCGTCCTCAACCTCGTCTGCGCCGACTGCGGCAAGCCATGCCGCTCCCAGACCGAGGTGGACCTGCACAAGAAGCGCACGGGCCACGCCGAGTTCACGGACAAGACCATGGAGGCGGCCAAGCCCATCGATCTCGAGGCGCCG…
PgZFP88	1815	GGATGATATGGTGTTTTCACTCTGTTTGTTGATGTGTTAAACCAAAGACAGCACTTCCCTACAAACAAGACAAGGGGAAGGGGTATTGATTTCAGGTCAAAACCTTCATGTGCATGGAGGCGCCCAAAACAAGACAAGTTACAAGAATGGCACAGCACTGATATCGACAACCACCAACTGGAACTGGGAGAGAGAATGCTCAAACAAAAATATCTAATTATTCCTCGCCTTAACGCTTTTTCTGTCGTGCCTTGATCACAGCATGACCTGTTTCTTCCAAATGAGAAAACAACTTGCTCCTTGACTCGAAAGTATCTCCACATGTTTCACAATCATTGCGTGCCCTCGAGACCTCCTTTTGCTTCTTTCCCTTTGATGTGATCTTTACGTCAGCAGAAA…
PgZFP89	207	GAACCATGTTCACTGTGAGAAATGTGGACAAGCTTTTCAAGGAGAAGATATGGAGAAGCACATGAAAGTCTTTCACGAGCCACTTCACTGCACCAGCGGAGTTGTACTTGAAAAGGAACATATGATTTTGGCCTTTGTCTGTGGGGATATGATTCAAGCTGAAACTTCTGCTGCATATGTGCAAGATCGATTAAGAGGTCTTTCAGA
PgZFP90	1947	CTTGATCATTATTGATGACCACAAACTAAAAGTACACTTAAGAAAGAGGCATGGACCAAAATGGCTCCCTGAATAGAGGAAGAACTAAGACGGTCATACATATAACATTCATACATAACGATCGACACCATCATGGTTGTCAACGGTGACGAGCTCCATTAGCTGTCGCCACTAAGCTGCCCAAAACTGCACGACCCCGGTCCTGAAGGCAGGAAGGAGAAGGGGTTCTCAGAGATGTCGAATCCAGGGCGAGCAAAGTCATCGAGGGCACCGAAGCACGGGTCGAAGTTCAAGGGCGAGAAATAACCACGTGTGTCATCGGCAACTTTCATGTCTAGATTCGGAATACCATCAGACGTGCTGCCTGGGAAGTTATACCCTGTGCTCGCCACCATGTCG…
PgZFP91	733	TCTCTCTCTCTCTCTCTCTCCCTAAAATGACACAGAGAGATTTGCGTTACCATGAATCTCATCATGCACCTAATTCGACTTCAGTAGTGAAGCTCTTCGGTATTCCGGTCACTGACTGTGACAAAACTCCCGTGACAGTCAAACATGATGCTGACAGCAGACGATATGAATGCCAATACTGCCACCGTGAGTTCTCCAACTCTCAAGCCTTAGGCGGCCATCAGAATGCACATAAGAAAGAACGCCAAAGATCAAAGCGGGCCCAGTTCATGGGAGATCATCATCCACTGTTAGGAGCGCCTGTCCCGCTTATCAACGCCCATGCAGCTCGATCAGGACCGTTGATGTATTCAGGTGGGCCTATATGTATTGGTGCCAATTGTACTGCAAGGACGTTCC…
PgZFP92	219	TACCATAATGGGTGTGCTCTTCTGGGCCAATCGGCTTATACCCTTCTACGGTTCCACATATCCTCTCTTATGGGCTTGCCTGTGCCTAGTACTTGGGTGTGAGTTTGGAAAGTGCCAACCACATTTGTGGCAAACATGAACACTATGATTCTCATGATCTGACAAATCAAAAGAAAAATTGAAAAAAGTCCCATTATAAATTCAAAAATAAAGAGCAAA
PgZFP93	865	CTAATAACAAGGATGTCACTGTCGTCATCTGCCCATTATGTGCTAAAGGAGTTCGCCTGAATCCAAATGAAGATGCAAACATCACCTGGGAGTCTCATGTTAATACTGATTGCGATCCATCAAATTACCAGAGAGCAACAAAGAAAAAGAAATGCCCAGTTCCTGGGTGCAGAGAACAGCTGACATTTTCAAACACAATCACGTGCAAAGATTGTAGCAAAGAGCACTGCCTCAAGCACAGATTTGGTCCTGATCACAAGTGCCCGGGCCCAAGAAAACCAGAGCCTACCTTCCCCTTTGCCAACATGCTAAGAAGAAGTCAGAAAGTTGAGCCACGCGCAAACAGCAGTGGCAGTGGTTCTTCCTGGTGGAGCTCCAGCCTTTTGAATGCAGCATCAA…
PgZFP94	510	GGATCGTGGTCACCGCGGTAGTTGCGATGGTGCGATCGGCCGGCGCGTGTATCGGGCGGTGGCGCCGCATGTGCCCGCCTAGCGCCTGCCCGGAGGCGAACTCGGCCCCGCATATGGAGCACTCGTGCACCCGGAGCCTGTTGGTGTTGACGGCGTTGCAAACGGCGCTGCCGCCGTTGTTGAGGCTCAGCACGGTGGTCACGTCCGGGCCGGCGTCGAGCTGAGGCGGTGGGGGCGGTGGCGGCGACGCTGTAGTCATGATCTGCACCAGCGGTGGCGTCGCCGTCTTCGTCGACGGTGGCTTGGACAGCTTGGCGATGGCGACGCTGGTGGCGTTGGCGGCGGTGTCGTCGTCGGCTCCGGCGAGGCGTGGCTTCTTGTGGCTGGCGCGGTGGCCGC…
PgZFP95	442	GAAACAACCAATTCGCACCACAACAATCCGAGACACGTTCAAAAAAAAATTCGAAACACACAACCCAAATATTGAAGTACACAAACCACAGCCTTGTTTTGCTACATCGAACGCATAGCCCGTCTCTAAACAAAATAAGGTTAGGCCTACTTCCACCGACACTCTTTCGAGACTCTCGCTTACCCTCCTCTCCCATGTTTCGCATTTGTTGTTGACTCTATTGGACCTGCGACTCACTTGCCCCCATGCTTCGCCTTCGAGTGAGCCTGAAGTGCCGTCTCACTGATGAATGACTTGCTGCACGATTTGCAAGGGACACCAGATTTTGGCGCAGATTTTGGAGACTTGACCGATTTGTCATTGTTTACAATGGTCTTGCCTTTTGCTGGGTGTGGAGTT…
PgZFP96	1008	TATAAACCCACACCCACACTATACGTAAGCTTATGTGTAAGATACAGACAAACAAAACGAAAGGCTTCGTTTTCAAAATAAAATAAAATAGAAAGGCTTAAACCCCATTATAAACCCACACCCACACTATATATATACCTATATATCACATATATACATACGCTCTGATCACTCTCTTTCTACTCTCTATCTCTCTACATCTTTGAGGTTCCTGAGCTCATCCACCGATTAACAATGGCAGATTCCGGAATGTACGACTTTTTGAAGCAGCCAATGGCGACAGACTCTTCAGCCGGAAAGCCAGCAGCCCCGGCGCCATCCAGAATGTTCACATGCCTCTACTGTCCCCGCCGGTTCTTCACATCTCAAGCTCTGGGCGGCCACCAGAACGCTCACAAG…
PgZFP97	712	ATGGGAATGTCTTGTTGCAAATACTGCATTGGTGCACAGTGCTATCACTACTAATTTCCTTGTTGGTTAATTCTTCATGATCAGTGTTAGCTTGCTGCTGCTGATGATGCTGATGATGATGGGGTTGTTCAAATTGCTCCTGATGATGATGATGAGGTACTACTGCAGCAGATGAAGCTTGATGCTGATGATTTTGATCAATGATGGTAATCTTGAACTTGTTATGGCTAGACTTGTGACCCCCAAGTGCCTGATGACTTGGGAAACACTTGTTACAAGTGCTGCATTTGTATTTCTCCGGTTCGGGCTTTTCGTGTTCTAGCAATGAATCCAAATCCATCATCAGCTTCATTTTTTTCACCTTCTTCTTGTTCTTGTCAATTTTCCCATCAAAATGCT…
PgZFP98	601	TAGGAAACTGTCAGGGGGTTATGAGTGCAGAATGGTGGTTGATCCAGTTCTTGGGTTCACTAGAGACCCTTCTCTTAGAGCTACCATTTGTTCATGCCCTGAATGTGGTGAGATCTTCATGAAAGCTGAGAATTTGGAGCTTCATCAGACTGTTAGGCATGCAGTATCTGAATTGGGGCCAGAAGACACAAGCAAGAACATAGTAGAGATCATATTCCAATCAAGCTGGCTCAGAAAACAATCCCCAGTTTGCCGAATCGACCGAATTCTCAAAATCCAAAACACCCCCAAAACAATCTCAAAGTTCGAGGAATACAGAGACACAATTAAAGCCAAAGCCACCAAGCTCCCAAAGAAACACCCACGTTGTATTGCAGACGGCAATGAACTCCTCAGATT…
PgZFP99	718	AGAAGAAGAAGAAGAAGGAGGAGGGATATTATATTCTTGCGAGACGCCTAGATGGTATGGGGATTATCTGATCAACCACGACCATTTGTCTCAAAGGGCCGAAGGTGCACCAAAAATAATTTCTGATGATATAATTGAGTTGAATGCGTCGGATTTACTAGCAAAGTACACACATTACTGCCAGATTTGTGGGAAAGGATTTAAGCGCGATGCGAATTTGAGAATGCACATGAGAGCTCATGGGGATGAGTACAAGACTAATGGTGCCCTAGTAAATCCCATGAAGAAGAAGATCAAGAATGTTGTTGTTAATATTTCTAGTGAAAATAAAGACGGTTCGTCTGAATTATTGCTCATGCCTAGAAAATATTCATGTCCTGAAGAAGGATGCAGGTGGAA…
PgZFP100	681	GATGCCAAGAGAACATTCGATAGTTGTTCCATAAAACCTTAACAGCTCATTGCCATCTGCTAGGCAACGCGGATGTTTCTTAGGCAATTTGCTAGCTTTGATTTTCACCATTTCTCTGTATTCTTCAAATTGTGCTAGTGTTTTTTGCATATTGTGGACCTTCAAAATCCTCTCAATCCCACCACAATTGCTGTTGGATTTTAACCAGCTGGACCGGTAGATTAACTCCACAATCTTCCTAGATGAATCTCCTTCAACTAGTTCAGTAACAGCATGTTTGGAGAGATGATGTGCTTCAACACCTTCCCACCTCACCAATTGCTCACCACATTTATGGCAAGTCAAAGCCGAAGAATTACCATGAGAATCTGCTCCAAAAGAAGCCCTAGGCTTTATAGG…
PgZFP101	507	GAGATGGCGTGGCGGAAAAAAAAAGTAATAGTAATATGGATATGGCAACTTATAAGCCTGCTAGGGGTAATAAAATGGCAGAGATTTGTATAGGGGAGGTTGTGGGAGGGTCTGAGAGGATCTCTAGAGTTTCATGGAACCAACCACAACAAAATCCTGGCAGAAAAAGTTGGGATGGAGCATCAAAGAAGAATAAGAAGAGTCTTCTTCCTGCTTACAAGCCGGTCAATGGCCCTAATTGTTCGCAATGTGGGAAGACATTCAAGCCAGAGAAGCTGCACGCACATATGAAATCTTGTAGAGGAATGAAAGCCTTGGCCAAGGGTGGTGCATCCTCTTCACGTCGGACGTCCACCGATTCCCCTCCGCGAGGCTCAATTTCCAGCCATTACTTGACTA…
PgZFP102	345	GAAACTATTGAGATTAGTTCAGAAGAACTGCTAGCAAAGCATGTGCATTTTTGCGAAATTTGTGGGAAAGGATTTAAGAGCGATGCAAATCTCCAAATGCACATGGGAACCAGTTTAAACCGCTGGAAGCGCTTGTCAAGCCGGAGAAATTAGTCGATCTGAGCCGGGAAAAGACAGGGTTTTCGTGTCCGCTTGTGGGTTTAATAAGAACGAATCCCACAACAAGTTTAAGCCTTTAAAATCGGTTATTTGTGTGAAAAATCATTTCAAGAGGAGTCGTTTGTGTCAAAATGTATTCGTGTAGATAATGGCAGATTTGAAGAGCCATTTGAAGCATTGTGGTGA
PgZFP103	619	GTTTGTGGAAGCAGCCATATTCGGTGACCACCTGCCCCGTGGGTGGAAGCTAATCCTTGGGATTAAACGGAAGGAGCGTGCTGCCTGGATCAATTGCCGCCGCTATGTTAGCCCCAGGGGACATCAATTTGCTACTTGCAGAGAAGTTTCTTCCTATTTCATGTCACTTCTTGGATATGTGGAGGCAAAGCCAACCACTGTTCAGAACAACGATGTGGAAGTTCGTGACATGAGTGCTGTGAATACTGCAGGTCTTCACCAGCAAAATGATTCAACTGGGGACATGCAAAGTGCAGTGTCAGCCACTTCTGTTACATTGCCCATTCACAATGGTGATTCTCAGGGACAGAGACAAAAACCTTATAAAGATGAAGCTCCGATAGAAGCAGTCAGGAAAGA…
PgZFP104	334	GCGCTCACACGCGTAGAGTTTGGGGCAGTGGCTGCGGCGGAAGTGGTTGCGCGCGCACACCGCTGACTTGAGCGGCCGGAAGCGGCGGTGCGCACGGTTCCGGTTGCACCCCGTGAAAGGACAGGAAAAGCGCACATCGCGGCCATCAGCTGGCTTTGCCTGACCGGGCCGGGAGAGCGCGTCCAGGGTCTTGAATCGGTCGCCGTGTGCGCGCATGTGCATCCTGAGGTTGGCGTCGCGGCGGAAGCCCTTGCCGCAGATATTGCAGAAGTGGACATGCTCCGCGAGCAGCTCGTCGGCATCGAGCTCCACGACATCGTAGCCCTTGGTAGCT
PgZFP105	252	AGCATGCTTCCTCAAGGCAGCCACGTCGACGAAGGTCTTGCCGCAGTTGTCGTAGCTGCAGAGGAAGAGGATCTCCGTGGCCGGCTCGACCTTGCGCGGCTGCGCCTCCGGCTCCTGCCCCGCGCCGCCGTTCTCCTTCAGATTCTTGTACACGTCCTCTCTGACCCACTTGAAGAGGGCGCACTTGGAGCCGGGGGAGGCGAGATCCTGCGGGATCCTGCAACGAAACACAACGGCGACGGCGCCAGCCAG
PgZFP106	202	GATCTTTGTTTGCTCTGCTTTCTCTCTCTAATGGAGAGGCACCAGTGTAAGCTTTGTACTAGGAGTTTCATTAATGGTAGAGCTTTAGGTGGTCACATGAGGTCCCATTTGGCTCCTCTCCCCATTCATCCAAAGCCACAGCAGCAATCGATTCAACTCGGTGATTATACCGAGTCAAATTCATCTTTTTCTTCGGAAGAAG
PgZFP107	377	AGAAGTGATAGCTTTGTCACCAAAAACACTCATGGCAACCAACAGATTTGTGTGCGAAATATGTAACAAAGGTTTTCAGAGAGATCAGAATCTGCAGCTACACAGAAGAGGGCATAATCTGCCATGGAAGCTCAAGCAGAGAATCAGCAAAGAGGTGGTGAGGAAGAAGGTGTATGTGTGCCCGGAAGCAAGTTGTGCGCACCATGAGGCATCAAGGGCGCTGGGAGACCTCACCGGAATCAAGAAGCACTTTTGCAGAAAGCATGGGGAGAAGAAGTGGAAATGTGACAAATGCACAAAGCGTTACGCAGTTCAATCTGATTGGAAAGCTCATTCCAAGACCTGTGGCACCAGAGAGTACAGATGTGACTGTGGAA
PgZFP108	378	GTTATATCTAGCTAGTGACAAGCATATATTATTGTATAATATTTTAACTACTTGATCATCCATATAAGAGTTATCTACAAGAAATTGATTAGGCCTGCCCATAGTTTTTCTCAATTTAACACCGACCATTTGACTAACTCTAGCTACTTCGTCACCTTCCTTCCACTCCCTCCTCATCAACCATAGATTGAGAACTAATGGAAATTAATCGGATCGACAAAGAAAAGCCTCAAGAAATAGTATGGAGTAGTACTTCAGATTGCCAAGAATTAGGTCAAGCTGGCAGGTCATTTAGATGCACGTTTTGTAAACGAGGCTTCTCGAATGCACAAGCACTAGGAGGACACATGAACGTTCATAGAAAAGATAGGGCTAGGC
PgZFP109	299	GAAGAAGGGCGTGAAAGAGGCTTCCTGAAGGAGCTTCCCAGGAGGGTCTCCCCATCCTGGTACTAGTCCATTCAGGGCCCTCTCGCATTTTGGAGTTCTTTGGGATCCAATGCTTCACGCAATTAAATAGCCTCGGGAGAATGGCTCTGCATATGCTGCTTCAGATGCGCCGGCTTCTTAAACCTCGCGCCGCACTCCTTGCAATCATGGCCGATCTCCTTGCCCGGCTGCGCACTGCCGCCACCACCACCTACGTTGTACTCATCCAGACCATCCACTTCGTCCTTATGGTGTTCGAG
PgZFP110	202	TACAAGTTCAAAAATTAACCCACATGAATTCATCAAAAACTCGTCAGACCCAAATCTGAATCTCAATCATGTGTACCCAATTTGTAAATGGAAAATAATTGAAGAAAATAGTTGTGATGATTGTGAAACTATTGAGTTTGGTTCATAAAAATTGTTAGCAGAGCATGTGTATTTCTGCAAAATTTGTGGGAAAGGGTTTAAG
PgZFP111	280	CAATCTAAACATGCATATGAAGGCATGCCACGACCAAGTCAGACCTTTCGAGTGTCGGGTCGCGGGGTGTGGCAAGACATTCCCCTACAAGCATGTCAGGGACAATCACGAGAAGTCGAGTTGTCATGTATACGTAGAGGGCGACTATGAGGAGATGGACGAGCAGCTGCGCTCGCGCCCAAGAGGGGGCCGAAAGAGGGCGGCTGTGACGGTCGAGACGCTGACTCGCAAGAGGGTCACCATCCCCAGCGAGGCCTCGTCGCTGGAAGATGGGGCGGAG
PgZFP112	238	GTTCAATCAGCATACCCTTCAGAGAAAGAACCTGCACTCCTGCACAGGGATTAGAAGTTATGTACTCTCCTTATTTTTCTTACCACTGGAATGGCCAGTCTTTCTCTTGTGGCGGCTGAAATCCGACACAAATCTGAATGTCTGACCACAGCCAGGTACCATGCATTCGTAAGGTCGCACCCCCGTATGGACCCTCATGTGTTCTGTCCTAGCCCATGGCCACTTGAATGTCTTCTTG
PgZFP113	501	CGACGAGTCATGCGGCAAGCGCTTCCAGTCGCACAAGTACCTGAAGCGGCACCAGTGCGTCCACCGGGACGAGAGGCCGTTCAAGTGCCCCTGGGAGGGCTGCGGGATGACCTTCAAGTGGCTGTGGGCCCAGACCGAGCACATAAGAGTCCACACGGGAGAGCGCCCGTACGAGTGCTCGGTTGTAGACTGCGGGCAGACGTTCAGGTACGTCTCGGACTACAGTCGGCACAGGAGGAAGTTCAATCACTACTGATTTGGTCGTCGCAGCGCTGTAGGGGGGCAAAGGCTCCTCCTCTGGCTGGTGCTGCTTTGTGTGTTGAGGTACGTTCGTCCTTCGTTTGTTGTAGCAGGCTAGCAGCTCACGTATTTAATTAACCGACCGGCGGCTAGTGTTAA…
PgZFP114	257	GCGCCTCAGGTAACTGTGGGATCTGAAATGCTTGCTGCATGAGTTGACTGTGCACATGTTCTTCTTGTGGGCAGCAAGCTCAGCTTTTGTCTTGAATGTCATGTGGCAGTAATCAATTTTACATTCAAATATATTTCTCTTCATCTTTGTAACCTTGCTTGCAGCTGAATTATCCATAAGGTCTTTCTTTATGTCGGCAAGTTTAACATCTATGGACCCGGCTGTTGACAAGACACTTTCACAACAATCAGTTCTCA
PgZFP115	208	GGCAAGTCAAGGACTGGTGCTGAACCATATCTTCCTTCTCCAGGACCACCCCACAGGGGCACTGCAACGGTTCATGGAAGACTTTCATATGCTTTTCCATTTCTCTCTGCTGGTAAGCTCGTCCGCACTTGTTGCAGTGCACATGATCTGCTGCTTCTTCCTTCCGAAGGACAACTCCACACCCATCATGTGAGCAGGCTACATTGTG
Average	1419
