# Supplementary material for: Genome-wide analysis of the C2H2 zinc finger protein gene family and its response to salt stress in ginseng, Panax ginseng Meyer
Source: Sci Rep. 2022 Jun 17;12:10165. doi: 10.1038/s41598-022-14357-w (PMC9206012; doi:10.1038/s41598-022-14357-w)
Supplement: Supplementary file 9 — Supplementary Table S3. [file 41598_2022_14357_MOESM9_ESM.xlsx]

## Sheet: Sheet1
Supplemental Table S3. Sequences of PgZFP gene primers for qPCR under salt stress used in this study.
Gene name	Forward primer (5' - 3')	Reverse primer (5' - 3')
PgZFP31	ACCTCAGCCGCCATCATCGT	TGTCCGCCGAGAGCTTGGTA
PgZFP38	TGGGGAAGGTCAGATATACGC	AGGGCTTGGAAGGATGGG
PgZFP39-01	TGCCGATAAAGCCCAAGACA	CTGCCGCTTTCATTGGATTATT
PgZFP78-01	ACGACCACCAATCCGCTACC	CTTCGTAGTGACGCCGCTTG
