# Supplementary material for: Genome-wide analysis of the C2H2 zinc finger protein gene family and its response to salt stress in ginseng, Panax ginseng Meyer
Source: Sci Rep. 2022 Jun 17;12:10165. doi: 10.1038/s41598-022-14357-w (PMC9206012; doi:10.1038/s41598-022-14357-w)
Supplement: Supplementary file 11 — Supplementary Table S5. [file 41598_2022_14357_MOESM11_ESM.xlsx]

## Sheet: Table S5
Supplemental Table S5. Gene duplication and evolution of the PgZFP genes.
Gene 1	Gene 2	Duplication type	Ka	Ks	Ka/Ks	Divergence time (MYA)
PgZFP71-02	PgZFP49-01	Segmental	0.43375	0.47565	0.91191	36.5885
PgZFP51-03	PgZFP59-02	Segmental	0.46785	0.48995	0.954893	37.6885
PgZFP64-02	PgZFP38	Segmental	0.3332	0.27425	1.21495	21.0962
PgZFP56-01	PgZFP01-02	Segmental	0.3781	0.4989	0.757867	38.3769
PgZFP68-01	PgZFP72	Segmental	0.42675	0.48055	0.888045	36.9654
PgZFP30	PgZFP63-03	Segmental	0.4627	0.46815	0.988358	36.0115
PgZFP58-02	PgZFP84-01	Segmental	0.1752	0.4189	0.418238	32.2231
PgZFP86	PgZFP98	Segmental	0.41575	0.44675	0.93061	34.3654
PgZFP78-01	PgZFP31	Segmental	0.101141	0.2671	0.378662	20.5462
PgZFP60-04	PgZFP87	Segmental	0.44685	0.4711	0.948525	36.2385
PgZFP61-01	PgZFP88	Segmental	0.2014	0.41895	0.480726	32.2269
PgZFP66-01	PgZFP57	Segmental	0.33705	0.42195	0.798791	32.4577
PgZFP41-01	PgZFP54-01	Segmental	0.4008	0.47615	0.841752	36.6269
PgZFP83	PgZFP75-12	Segmental	0.38445	0.4552	0.844574	35.0154
PgZFP74-06	PgZFP80-08	Segmental	0.40805	0.5286	0.771945	40.6615
PgZFP46-01	PgZFP07	Segmental	0.3343	0.3654	0.914888	28.1077
PgZFP50-02	PgZFP37	Segmental	0.45955	0.4438	1.03549	34.1385
PgZFP26	PgZFP70-04	Segmental	0.20275	0.4189	0.484006	32.2231
PgZFP52-02	PgZFP35	Segmental	0.11545	0.2341	0.493165	18.0077
PgZFP58	PgZFP69-01	Segmental	0.38725	0.41935	0.923453	32.2577
