# Supplementary material for: Genome-wide analysis of the C2H2 zinc finger protein gene family and its response to salt stress in ginseng, Panax ginseng Meyer
Source: Sci Rep. 2022 Jun 17;12:10165. doi: 10.1038/s41598-022-14357-w (PMC9206012; doi:10.1038/s41598-022-14357-w)
Supplement: Supplementary file 12 — Supplementary Table S6. [file 41598_2022_14357_MOESM12_ESM.xlsx]

## Sheet: controls for phylogenetic tree
Supplemental Table S6. The Arabidopsis thaliana C2H2-ZFP genes used as outgroup and evolutionary reference for phylogenetic analysis of the PgZFP gene family.
Gene	Seq. length (aa)	Grouping in Arabidosis	Protein sequence
At5G03150.1	503	A1-a	MQMIPGDPFSISSSMGGFVHQETHLHHLQQQIPDLNPNSNPNPNAKPNSSSAKKKRNQPGTPDPDADVIALSPTTLMATNRFVCEICNKGFQRDQNLQLHRRGHNLPWKLKQRSKQEVIKKKVYICPIKTCVHHDASRALGDLTGIKKHYSRKHGEKKWKCEKCSKKYAVQSDWKAHAKTCGTREYKCDCGTLFSRKDSFITHRAFCDALTEEGARMSSLSNNNPVISTTNLNFGNESNVMNNPNLPHGFVHRGVHHPDINAAISQFGLGFGHDLSAMHAQGLSEMVQMASTGNHHLFPSSSSSLPDFSGHHQFQIPMTSTNPSLTLSSSSTSQQTSASLQHQTLKDSSFSPLFSSSSENKQNKPLSPMSATALLQKAAQMGSTRSNSSTAPSFFAGPT…
At1G14580.1	467	A1-a	MSSSYNTIALSSTPTFLLSSAAAGPGPNNFNRQEAAMTMVQQQPTSSVAPPPKKRRNQPGNPNPDAEVIALSPKTIMATNRFLCEVCNKGFQREQNLQLHRRGHNLPWKLKQKSNKEVRRKVYLCPEPSCVHHDPARALGDLTGIKKHYYRKHGEKKWKCDKCSKRYAVQSDWKAHSKTCGTKEYRCDCGTIFSRRDSYITHRAFCDALIQESARNPTVSFTAMAAGGGGGARHGFYGGASSALSHNHFGNNPNSGFTPLAAAGYNLNRSSSDKFEDFVPQATNPNPGPTNFLMQCSPNQGLLAQNNQSLMNHHGLISLGDNNNNNHNFFNLAYFQDTKNSDQTGVPSLFTNGADNNGPSALLRGLTSSSSSSVVVNDFGDCDHGNLQGLMNSLAATTD…
At1G68130.1	420	A1-b	MIDYERSNTTKNINTHHHNPPPSSSSSDLLPDGNGTAVTQKRKRRPAGTPDPEAEVVSLSPRTLLESDRYVCEICNQGFQRDQNLQMHRRRHKVPWKLLKRETNEEVRKRVYVCPEPTCLHHNPCHALGDLVGIKKHFRRKHSNHKQWICERCSKGYAVQSDYKAHLKTCGTRGHSCDCGRVFSRVESFIEHQDTCTVRRSQPSNHRLHEQQQHTTNATQTASTAENNENGDLSIGPILPGHPLQRRQSPPSEQQPSTLLYPFVTNGSIELQLLPSRNCADETSLSLSIGTMDQKTMSEVEKKSYEKGETSLEREEARRETKRQIEIAELEFAEAKRIRQHARAELHKAHLFREEASRRISATMMQITCHNCKQHFQAPAALVPPPPQTHCTDESTSLA…
At1G34370.1	500	A1-c	METEDDLCNTNWGSSSSKSREPGSSDCGNSTFAGFTSQQKWEDASILDYEMGVEPGLQESIQANVDFLQGVRAQAWDPRTMLSNLSFMEQKIHQLQDLVHLLVGRGGQLQGRQDELAAQQQQLITTDLTSIIIQLISTAGSLLPSVKHNMSTAPGPFTGQPGSAVFPYVREANNVASQSQNNNNCGAREFDLPKPVLVDEREGHVVEEHEMKDEDDVEEGENLPPGSYEILQLEKEEILAPHTHFCTICGKGFKRDANLRMHMRGHGDEYKTAAALAKPNKESVPGSEPMLIKRYSCPFLGCKRNKEHKKFQPLKTILCVKNHYKRTHCDKSFTCSRCHTKKFSVIADLKTHEKHCGKNKWLCSCGTTFSRKDKLFGHIALFQGHTPAIPLEETKPSAS…
At3G57670.1	384	A1-d	MTDPYSNFFTDWFKSNPFHHYPNSSTNPSPHPLPPVTPPSSFFFFPQSGDLRRPPPPPTPPPSPPLREALPLLSLSPANKQQDHHHNHDHLIQEPPSTSMDVDYDHHHQDDHHNLDDDDHDVTVALHIGLPSPSAQEMASLLMMSSSSSSSRTTHHHEDMNHKKDLDHEYSHGAVGGGEDDDEDSVGGDGGCRISRLNKGQYWIPTPSQILIGPTQFSCPVCFKTFNRYNNMQMHMWGHGSQYRKGPESLRGTQPTGMLRLPCYCCAPGCRNNIDHPRAKPLKDFRTLQTHYKRKHGIKPFMCRKCGKAFAVRGDWRTHEKNCGKLWYCICGSDFKHKRSLKDHIKAFGNGHGAYGIDGFDEEDEPASEVEQLDNDHESMQSK*
At3g48430.1	1360	A2	MAVSEQSQDVFPWLKSLPVAPEFRPTLAEFQDPIAYILKIEEEASRYGICKILPPLPPPSKKTSISNLNRSLAARAAARVRDGGFGACDYDGGPTFATRQQQIGFCPRKQRPVQRPVWQSGEEYSFGEFEFKAKNFEKNYLKKCGKKSQLSALEIETLYWRATVDKPFSVEYANDMPGSAFIPLSLAAARRRESGGEGGTVGETAWNMRAMSRAEGSLLKFMKEEIPGVTSPMVYVAMMFSWFAWHVEDHDLHSLNYLHMGAGKTWYGVPKDAALAFEEVVRVHGYGEELNPLVTFSTLGEKTTVMSPEVFVKAGIPCCRLVQNPGEFVVTFPGAYHSGFSHGFNFGEASNIATPEWLRMAKDAAIRRAAINYPPMVSHLQLLYDFVLALGSRVPTSIN…
At5G04240.1	1340	A2	MGNVEIPNWLKALPLAPVFRPTDTEFADPIAYISKIEKEASAFGICKIIPPLPKPSKKYVFYNLNKSLLKCPELVSDVDISKVCKEDRAVFTTRQQELGQTVKKNKGEKGKSNSQRSGVKQVWQSGGVYTLDQFEAKSKAFYKTQLGTVKELAPVVIEALFWKAALEKPIYIEYANDVPGSAFGEPEDHFRHFRQRKRRGRGFYQRKTENNDPSGKNGEKSSPEVEKAPLASTSLSSQDSSKQKNMDIVDEMEGTAGWKLSNSSWNLQMIARSPGSVTRFMPDDIPGVTSPMVYIGMLFSWFAWHVEDHELHSMNYLHTGSPKTWYAVPCDYALDFEEVIRKNSYGRNIDQLAALTQLGEKTTLVSPEMIVASGIPCCRLVQNPGEFVVTFPRSYHVGF…
At1G75710.1	462	C2-1i	MALLTFLPENAEAPQKHKPTSSKRKKRDNPTDQTQTQKHKPQKPKKAVPPKQPSSWDQIKNLLTCKQIEGSRVHDPSKNSQSGPSMTTNLSPSKLGSSCSSICSFRDVAHGNTRVVHRADHSPDVGNSATPNSETRLLTRKPGQHGSSSSRSLTSGSTRSNASGSYTSSSTTSFRAMQFRKLSGCYECHMIVDPSRYPISPRVCACSQCGEVFPKLESLELHQAVRHAVSELGPEDSGRNIVEIIFKSSWLKKDSPICQIERILKVHNTQRTIQRFEDCRDAVKARALQATRKDARCAADGNELLRFHCTTLTCSLGARGSSSLCSNLPVCGVCTVIRHGFQGKSGGGGANVANAGVRTTASSGRADDLLRCSDDARRVMLVCRVIAGRVKRVDLPAAD…
At1G65110.1	1094	C2-B	MKSSPRKLAQRYYEQGDHIKALEVIEDSILKIGGKLKLPSDLCFLQGHIFMALARKTENSDLKFAFFLASVECYLEDYMLQAFAAVSLFHLGERLGSTLYYKKAVKIAKRSLSVMSFDPSKSDQQKTKRTLEDIVETTGDSHTIAAKRLRLYWAGMSAERKRNFMKVSTVELRSYVERVYGREGLDALEQVLDSARINRKWKFWMCRTCSQTFFYPKKFKNHLEQVHDAKYKPVREDLAQSIDDVWAGMISVADWEPVDALAAAEMIKNRLEFVKEFVYVNGWSKDWPLAADEERRKLLKEIRLLLVLLLERKILSCSIRDWMMRFPVQHLIAQFEVSENTITTECRLVETPQSICFLECDELNQILDLLKRIKCERDDGTELISMATDSLWRRTQVKE…
At1G65120.2	1147	C2-B	MAPLLPLLVEDPEEAKIQKLVHGYFAEGDYIKALEVIEDSISTRGKEKVPAMVHYLQGCFFYEQGTKTENSDMKFPFLLASVECFTEDCGVHAYSAIALLELGKLIGSASFYKKALNIAKEGLSFIASFGGLNLSEENTKSSLENVVLVAESMIPKLQGSVRSDSDTAATEAMIEAADSMVLLQKMSEPKLRESKNIRDSIRSDLETAAGKRLRSYWASMDVESKRNFMKVSIAKLTAYVERLYGRVGLDALEQVLDSARINRKWKFWMCRSCSQKFYYPKKFRSHLEQEHAAKFKPSTTKHMAQRVDEVWAGMISVAGWEPVDVVAAVEMIKTQLESVKEFVYENGWSKNWPLAVDEERSKLLKELQSLLLLFQERKILSCSIRDWMMQLTVKHLAQL…
At1G01350.1	343	C3 pl-SF	MSDSGEPKPSQQEEPLPQPAAQETQSQQVCTFFKKPTKSKNIRKRTIDADEEDGDSKSESSILQNLKKVAKPDSKLYFSSGPSKSSTTTSGAPERSVFHYDSSKEIQVQNDSGATATLETETDFNQDARAIRERVLKKADEALKGNKKKASDEKLYKGIHGYTDHKAGFRREQTISSEKAGGSHGPLRASAHIRVSARFDYQPDICKDYKETGYCGYGDSCKFLHDRGDYKPGWQIEKEWEEAEKVRKRNKAMGVEDEDDEADKDSDEDENALPFACFICREPFVDPVVTKCKHYFCEHCALKHHTKNKKCFVCNQPTMGIFNAAHEIKKRMAEERSKAEQGL
At3G02860.2	313	C3 cons. SF	MDAQAKKKAMFRSKLNAKKKDTRIDSPLVRYNESDQPVCRVCNVVLKSESLWDVHQASRKHHEAIDSLKASAAGVQRGSKPAETRPTKIEALAKSSNSQTSSGLPPNFFENREPARAEVEPAKSKNLEQSKHTIGSETNKSKGPLPAGFFDNQKTDSSNTKTTSEPKQSQTQTTGPETKPMVNGNLPTGFFDNKEADLLAHGIKLVKPDIKDEYKEFEKLIQDDLQVVDSRMEEEEVDAAETIEEEEQREQRSYKEKVEILKRKKMELKAARLAKRSKTSEGSVKKPKKTEEESPSDEEDDEDSAVDWRAQHL
At1g72050.1	324	B	MFERSFTCYVDDCAASYRRKDHLNRHLLTHKGKLFKCPKENCKSEFSVQGNVGRHVKKYHSNDNRDKDNTGLGDGDKDNTCKGDDDKEKSGSGGCEKENEGNGGSGKDNNGNGDSQPAECSTGQKQVVCKEIGCGKAFKYPSQLQKHQDSHVKLDSVEAFCSEPGCMKYFTNEECLKSHIRSCHQHINCEICGSKHLKKNIKRHLRTHDEDSSPGEIKCEVEGCSSTFSKASNLQKHMKAVHDDIRPFVCGFPGCGMRFAYKHVRNKHENSGYHVYTCGDFVETDEDFTSRPRGGLKRKQVTAEMLVRKRVMPPRFDAEEHETC
At4G12240.1	364	C2 PAIRS	MFSRFVLKSWRPKTQTTSLNSIKGFSFSSSSINPKPKIRVGVWWDLDNKPPASFPPYDAAVKLRTAASSFGTVKLMMAYANRHAFSYVPLEVREQRKDRKLLNKLENKGLVKPPEPYFCGVCDRRFYTNEKLINHFKQIHETENQKRMRQIESSKGHRRVRLVAKYSMKIEKYKRAARNVLTPKEGYGLADELKRAGFWVKMVSDKPDAADKALKEHLVEVMDKREVECVVLVSDDSDFAGILWEAKERCLRTVVIGDSNEGALKRVADVAYSWKEVTMGKAKKEVEKVVGKWKDRDVLKKLEWTYDPALEKERGGSCGVWDYEFDYDDEIENGTEVEPVEIGDGVDWWKIDTEDGVGSSRTCR
At1G04445.1	172	C2 unique	MPFSEPQECAVCKRVFLSSHQLISHYNAAHSNRQYSTFSSSPAAAAAAAPTTFRHYTNVNGRNPNPDFQARNQFDVNYYRRGYLDDQGRFHKGSPHAPAMSPTRKYKFLLPKMPPTTMPETPKLMDLFPETSSGGTRTLPLLCQLDQWRPEDSAVAENGGANSSPIDLSLRL
At5G06650.1	192	C1-1i	MKTYDFMNVNSFSPKERPIRLFGFEFGASHEESESKDNYNENNESIKDDNKEKRFKCHYCFRNFPTSQALGGHQNAHKRERQQTKRFNLHSNAAAFFHRQQNHIAASRLYEDRYSLEAVQINDARLGLCRMYNSSASFNRDRSSYYNRYIPWFIGDHQTRPTYVGGGSSSHGLFYESKKNVPDHVSLDLRL*
At5G06070.1	227	C1-1i	MMDRGECLMSMKLRPMVTRPSSDGTLFWPFREERAFASAEEYGGGGGCMWPPRSYSCSFCGREFKSAQALGGHMNVHRRDRARLKQQSLSPSSTDQATPPECDRQQQVLDVGSKVLVQEETRKPNGTKREISDVCNNNVLESSMKRYEHDNGEVKTDLSVGLLSTEFDPRKKQLINGSSSSWKRAKTDVSRFPMMLGLVIGISEINGHHEELDLELRLGADPPKVN*
At2G41940.1	258	C1-1i	MDETNGRRETHDFMNVNVESFSQLPFIRRTPPKEKAAIIRLFGQELVGDNSDNLSAEPSDHQTTTKNDESSENIKDKDKEKDKDKDKDNNNNRRFECHYCFRNFPTSQALGGHQNAHKRERQHAKRGSMTSYLHHHQPHDPHHIYGFLNNHHHRHYPSWTTEARSYYGGGGHQTPSYYSRNTLAPPSSNPPTINGSPLGLWRVPPSTSTNTIQGVYSSSPASAFRSHEQETNKEPNNWPYRLMKPNVQDHVSLDLHL*
At5G43540.1	137	C1-1i	MECERSSSSTSSETGAVRHRRTSSSSVSTVTRRMYECTFCKRGFTNAQALGGHMNIHRRDRLNKAKVQNDADVALSQTHRCFHVASDLGGYEQVDSVVLRTTTSNYIQHLRIGSMATRRENVVVEGNEIDLELRLGL
At4G35610.1	271	C1-1i	MSNPNPEKTKVDVTEEEKEESDEQWSDEETNMREIVLGLPALNISSRIFGESSSVVEEDAEKARLNEQAVLAAGLILAAAEEAVMKGMNEGSGSGGKKKSRPRISTQTDDEGDGLGEGEAKKPKKKAKELTHPPKGPPVCHICGRGFGSWKAVFGHMRAHRDRNYQGFLPPPTFSAGAERFVIPGLRSAFTIATVGGGSSGGVAVGGRSSGDFSGSGGGDAPGSEGGRGSGIDLNVEPVEQVEEATESGCIAKFDLNKSPPKDEEEEDKPK
At5G14140.1	264	A4	MATGMAVDTVGELGFPYWNPIRRRFPPDSPFFASGNVERELLAKQVTLDFTEDEINHLHKFVEIETRRISCPIVGCPERLKSLDHFEDHYNARHTASCSVCSRVYPTSRLLSIHISEAHDSFFQAKVSRGYDMYECLVEGCGLKFKTYKARHRHLIDKHKFPTTFEFFKKTQLSKKRREKLQRQHVSKLKHEEDKEAASSDAMEVEDKGSLDGLVSALSSLTTSDTTPSNVSFGRRHGRGLTFVPRSVHREKRTESSSAPGPTN
At1G30970.1	367	A4	MGKKKKRATEKVWCYYCDREFDDEKILVQHQKAKHFKCHVCHKKLSTASGMVIHVLQVHKENVTKVPNAKDGRDSTDIEIYGMQGIPPHVLTAHYGEEEDEPPAKVAKVEIPSAPLGGVVPRPYGMVYPPQQVPGAVPARPMYYPGPPMRHPAPVWQMPPPRPQQWYPQNPALSVPPAAHLGYRPQPLFPVQNMGMTPTPTSAPAIQPSPVTGVTPPGIPTSSPAMPVPQPLFPVVNNSIPSQAPPFSAPLPVGGAQQPSHADALGSADAYPPNNSIPGGTNAHSYASGPNTSGPSIGPPPVIANKAPSNQPNEVYLVWDDEAMSMEERRMSLPKYKVHDETSQMNSINAAIDRRISESRLAGRMAF
At5G40710.1	272	C2 Cons	MGRSNSQCPSHWILLCFFISSQFWGFSLPTSIIQQNLEGFKDPEDGFHEIHCSRERSRVAWKIIQEYLMPYVEKERYQLPSTCRVHRDNDIYREQEEHKLRSDINEWRCGFCKKAFYEEKYLDKHFDSRHYNLLNASHGKCLSDLCGALHCDLVVDTARLKSKCNPAAAAKNRHLCESLANSCFPVNKGSSANRLHDFFLRQFCDAHTCSGGSKPLSQKPKKRSIVYIIFSIIVLVVLLLYYSFVYLFRRGLKRRSQDLKRIRHNGLKKKPF
At1G43860.1	370	C3 cons. SF	MSKTLVQPVGQKRLTNVAVVRLKKQGNRFEIACYKNKVLSWRSGVEKDIDEVLQSHTVYSNVSKGVLAKSKDLMKSFGSDDHTKICIDILEKGELQVAGKERESQFSSQFRDIATIVMQKTINPETQRPYTISMVERLMHEIHFAVDPHSNSKKQALDVIRELQKHFPIKRSPMRLRLTVPVQNFPSLLEKLKEWDGSVVSKDESGTQMSTVCEMEPGLFRECDSHVRSIQGRLEILAVSVHAEGDTSMDHYDEHDDMALQTHKPLLPAETETKDLTDPVVELSKKLQKQEISTTDNIKQEGGEEKKGTKCSTCNTFVGEAKQYREHCKSDWHKHNLKRKTRKLPPISADECMSEIDMDDSRADLKDYSF
At3G46090.1	169	C1-2i	MVARSEEIVIVEEDTTAKCLMLLSRVGECGGGCGGDERVFRCKTCLKEFSSFQALGGHRASHKKLINSDNPSLLGSLSNKKTKTSHPCPICGVKFPMGQALGGHMRRHRNEKVSGSLVTRSFLPETTTVTALKKFSSGKRVACLDLDLDSMESLVNWKLELGRTISWS*
At3G46070.1	171	C1-2i	MVAESDNRDLTVDTAASCLMLLSGIGEHDGRKKRVFRCKTCERDFDSFQALGGHRASHSKLTNSDDKSLPGSPKKKPKTTTTTTAHTCPICGLEFPMGQALGGHMRKHRNEKEREKASNVLVTHSFMPETTTVTTLKKSSSGKRVACLDFDLTSVESFVNTELELGRTMY*
At3G46080.1	165	C1-2i	MVARSEEVEIVEDTAAKCLMLLSRVGECGGGGEKRVFRCKTCLKEFSSFQALGGHRASHKKLINSSDPSLLGSLSNKKTKTATSHPCPICGVEFPMGQALGGHMRRHRSEKASPGTLVTRSFLPETTTVTTLKKSSSGKRVACLDLDSMESLVNWKLELGRTIS*
At5G59820.1	163	C1-2i	MVAISEIKSTVDVTAANCLMLLSRVGQENVDGGDQKRVFTCKTCLKQFHSFQALGGHRASHKKPNNDALSSGLMKKVKTSSHPCPICGVEFPMGQALGGHMRRHRNESGAAGGALVTRALLPEPTVTTLKKSSSGKRVACLDLSLGMVDNLNLKLELGRTVY*
At3G19580.1	274	C1-2i	MALEAMNTPTSSFTRIETKEDLMNDAVFIEPWLKRKRSKRQRSHSPSSSSSSPPRSRPKSQNQDLTEEEYLALCLLMLAKDQPSQTRFHQQSQSLTPPPESKNLPYKCNVCEKAFPSYQALGGHKASHRIKPPTVISTTADDSTAPTISIVAGEKHPIAASGKIHECSICHKVFPTGQALGGHKRCHYEGNLGGGGGGGSKSISHSGSVSSTVSEERSHRGFIDLNLPALPELSLHHNPIVDEEILSPLTGKKPLLLTDHDQVIKKEDLSLKI*
At5G67450.1	246	C1-2i	MALETLNSPTATTTARPLLRYREEMEPENLEQWAKRKRTKRQRFDHGHQNQETNKNLPSEEEYLALCLLMLARGSAVQSPPLPPLPSRASPSDHRDYKCTVCGKSFSSYQALGGHKTSHRKPTNTSITSGNQELSNNSHSNSGSVVINVTVNTGNGVSQSGKIHTCSICFKSFASGQALGGHKRCHYDGGNNGNGNGSSSNSVELVAGSDVSDVDNERWSEESAIGGHRGFDLNLPADQVSVTTS*
At3G49930.1	216	C1-2i	MALDTLNSPTSTTTTTAPPPFLRCLDETEPENLESWTKRKRTKRHRIDQPNPPPSEEEYLALCLLMLARGSSDHHSPPSDHHSLSPLSDHQKDYKCSVCGKSFPSYQALGGHKTSHRKPVSVDVNNSNGTVTNNGNISNGLVGQSGKTHNCSICFKSFPSGQALGGHKRCHYDGGNGNSNGDNSHKFDLNLPADQVSDETIGKSQLSGEETKSVL*
At5G43170.1	194	C1-2i	MALEALNSPRLVEDPLRFNGVEQWTKCKKRSKRSRSDLHHNHRLTEEEYLAFCLMLLARDGGDLDSVTVAEKPSYKCGVCYKTFSSYQALGGHKASHRSLYGGGENDKSTPSTAVKSHVCSVCGKSFATGQALGGHKRCHYDGGVSNSEGVGSTSHVSSSSHRGFDLNIIPVQGFSPDDEVMSPMATKKPRLK*
At1G27730.1	228	C1-2i	MALEALTSPRLASPIPPLFEDSSVFHGVEHWTKGKRSKRSRSDFHHQNLTEEEYLAFCLMLLARDNRQPPPPPAVEKLSYKCSVCDKTFSSYQALGGHKASHRKNLSQTLSGGGDDHSTSSATTTSAVTTGSGKSHVCTICNKSFPSGQALGGHKRCHYEGNNNINTSSVSNSEGAGSTSHVSSSHRGFDLNIPPIPEFSMVNGDDEVMSPMPAKKPRFDFPVKLQL*
At2G37740.1	304	C1-1i	MEKPGGFWIPKKSNKESSWEELAFAEDDAAGSLWPPRSYTCSFCRREFKSAQALGGHMNVHRRDRARLKQADDQYLFPKSSSSPEYPSHKDSDNIHETSCYTLVFNTKPNYFKTQHSCVIDLSSSSSLPYLTPSRVSSGLPGKQHTSSSPPSFVVEPSKNSKYIPSSSPWSCPSTVVEQKSCDLYEIPAMEGEKKRKTESDVPKIGHKAKLSLGNTTDLSVSMNLVIHQSFPITAHGSDEEIGRVDIRKRRRRHESPSQQSIFISSLSCKSDIITRNEESKHKGDRFEDLDLELRLGTDPPKGI
At1G49900.1	917	C1-4i	MDLKTLNQFSPLTKLTVPNHRDVQVRTDQLITYERSKRKSSLHDDEDLISKRRCLDFQRKIEDNECANDGVFVAPPRFKSGQVSIRQRSDAPLSSQAVKHDEFANDAFYKPWLDSFRLKRQRLGDDEDPSSSSSPSEVDIAALTLLQFSCDRRHPQTQTLTRPQPQTHKTQLQRPPPQLQSQTQTAPPKSDLFKCSICEKVFTSYQALGGHKASHSIKAAQLENAGADAGEKTRSKMLSPSGKIHKCDICHVLFPTGQALGGHKRRHYEGLLGGHKRGNDEAVLKLSPNSNKSVVTKVLDAEQSLRASDNIHKRNQDEVVPSRDKWSLSNVSVVKNVLDLKLSLGESDGGHKDSQDEVVVHEDKCSPSSNGSIVTNVSDPEQSVRRLIDLNNPPSLEFD…
At5G61470.1	305	C1-3i	MYSLLKKTKICQVCKKSFSNGKALGGHMRAHTLKFFPGSSSSTGSITPSLRSCNNLGASFRRPNETVLARFVHTSEVVGGPKPDLNKEAEQRTTVKKKIVVDLEEENSIESESDITIEESALCLLQMKDDNMSEYLQNLKSIDSLVSTRKRKDTENYIEIDSDENHEDSDDEYVVEDEDEDNEDDDVKSLTSDVENLIGDSDEDDDDYGDENAYYGGKRKRGKKQSKYTCDTCGKVLRSYQALGGHRTSHKYKRLKISDKNYFGEDGPIVRRQYECQICNRMFASGQALGGHKKIHYMFLAPAK*
At1G26610.1	456	C1-3i	MEQFKERKFVCKFCSKRFPCGKSLGGHIRTHMNENSADSDEDEADKLKMIDENGGQSSYGLRENPKKNKRFVDHRQIMALKQQQQQQQLQELRRCRECGKGFVSSKALCGHMACHSEREKIVMDSQSDTEASSSPIRRRSKRVVVKPHHKAAFVVGGNGIMNQSISASSDASEIEPEQEEMARSLMMLSRDSSFKKGHNSLAESSDNNSVILETKSSSGEQVKMFNVKNVEELCKKNKLVVDNQMRSGEENGDVHYDSDNSDSGYFRNGPKKLDSDVSVDGFFRNKTIMGSGSGFNSSPTKQDRDMNRFRKEWYKEGGSGSGSGSGRSSTKYDLRKSKRGFPSHGRKKIKYEFTESVYDSGEHSLETDSCADTNRTIKIHSKSPMVKKANGAKKKSKGH…
At1G26590.1	362	C1-3i	MEEGKENSFLCKYCYKTFPSGKALGGHIRIHTNENSVGYNGNKKKRLVDQRKMMAQKHKQQQQVGCRECGRVFVSLKALRGHMACHGEVKKMLMDDNSQSDTESETSSAPMRKRSKRVVMKQSNSESLSNGSSSFGSEIDQERRDGAYNLMMLSSDSSSFKKRRNMVMNSLGESSDNNSAIVENKSSSGDEFKIMNVKNAVDDQWRSADDDGVSLCDSDGSDSDYFMNGPSKSESDISVDRNTGFGSGFNNSLIRFRNSNEGGTKYELSKSKRALFSYETDSCADTNSKIHHRFKDSKSSMVKKEGGEKVKSKGHECPICFRMFKSGQALGGHKRSHSIANHAAEMRNQIDLYLPVSDTDE*
At4G16610.1	205	C1-1i	MQNKHKCKLCSKSFCNGRALGGHMKSHLVSSQSSARKKLGDSVYSSSSSSSDGKALAYGLRENPRKSFRVFNPDPESSTIYNSETETEPESGDPVKKRVRGDVSKKKKKKAKSKRVFENSKKQKTIHESPEPASSVSDGSPEQDLAMCLMMLSRDSRELEIKLKKPEEERKPEKRHFPELRRCMIDLNLPPPQEAEAVTVVSAI*
At1G02030.1	268	C1-3i	MEERHKCKLCWKSFANGRALGGHMRSHMLIHPLPSQPESYSSSMADPGFVLQDRESETESSKKPSRKRSRLNRRSISSLRHQQSNEEGKSETARAADIKIGVQELSESCTEQEPMSSVSDAATTEEDVALSLMLLSRDKWEKEEEESDEERWKKKRNKWFECETCEKVFKSYQALGGHRASHKKKIAETDQLGSDELKKKKKKSTSSHHECPICAKVFTSGQALGGHKRSHASANNEFTRRSGIIISLIDLNLPAPSEEEEMASSVF*
At2G45120.1	315	C1-3i	MERYKCRFCFKSFINGRALGGHMRSHMLTLSAERCVITGEAEEEVEERPSQLCDDDDDTESDASSSSGEFDNQKMNRLDDELEFDFAEDDDVESETESSRINPTRRRSKRTRKLGSFDFDFEKLTTSQPSELVAEPEHHSSASDTTTEEDLAFCLIMLSRDKWKQQKKKKQRVEEDETDHDSEDYKSSKSRGRFKCETCGKVFKSYQALGGHRASHKKNKACMTKTEQVETEYVLGVKEKKVHECPICFRVFTSGQALGGHKRSHGSNIGAGRGLSVSQIVQIEEEVSVKQRMIDLNLPAPNEEDETSLVFDEW*
At3G29340.1	651	C1-5i	MDLDGVELLLDLREMVSQSGFEKSTTCSGVIALRSNLQSKSSHKCKICGKSFECYQALGGHQRIHRPIKEKLSKQEFSEVYPRKSKLQKRPESSSSCYECKVCGKIFGCYRGLGGHTKLHRSTKRELASTQDENSLLDSSEAKKIVSQPSSFKVSQEEKFLHCVELKQDFSEPLSHSGALPSTLRSKLQTKTQWKSSCHCKICGKSFVCSQGLGNHKRVHREISGKLACKRKYTEDYNPFSDSLKAKKIVKKPSSFEVSQEEKILHCVELKQDFGELLAHSGFDKSISCSKSIKVKKVARKNEKTEDSTSLFGVFVGEMSQRLHGCKTCGRKFGTLKGVYGHQRMHSGNHNRIEDENGLERIWGLKKKSRVCSVSAFDRFKGSSFMAEIEKHEVIEAAL…
At2g23740.1	720	A3	MEVKMDELVLDVDVEEATGSELLVKSEPEADLNAVKSSTDLVTVTGPIGKNGEGESSPSEPKWLQQDEPIALWVKWRGKWQAGIRCAKADWPLTTLRGKPTHDRKKYCVIFFPHTKNYSWADMQLVRSINEFPDPIAYKSHKIGLKLVKDLTAARRYIMRKLTVGMFNIVDQFPSEVVSEAARDIIIWKEFAMEATRSTSYHDLGIMLVKLHSMILQRYMDPIWLENSFPLWVQKCNNAVNAESIELLNEWNEVKSLSESPMQPMLLSEWKTWKHDIAKWFSISRRGVGEIAQPDSKSVFNSDVQASRKRPKLEIRRAETTNATHMESDTSPQGLSAIDSEFFSSRGNTNSPETMKEENPVMNTPENGLDLWDGIVVEAGGSQFMKTKETNGLSHPQDQ…
At5G22990.1	324	C2-Sb At-SF	MTSIPNGLNSYVDDTVNICGFTPIEMSSNLRNHESKMVHSMFNTSDHTNHHGLFSSSRVFNFYQDSHVSSSSFGFNNSHMAYHMRKNMVSTFGMPCITQNSNNPHLSQISITQTITNSYSAIVPTYNLITSQNEYQRAKEPNIFNPPFYPPNFVDKNVGNQCQILNPTPLNTIFPHQASIFPRNVDKFSFSPKQNPHQYVSYRQPLKRHCRPTKKFENTFSDFDSGKDIEYDGRTHSLPYEKYGPYTCPKCNSVFDTSQKFAAHISSMHYKNESIEEKFKRYNARNKKRLRKRNQMIHEESNNIQPEEIVAEESGGDNNIASSK
At5G63280.1	271	C2 Cons	MGRLWESLPVILLLLVLLLHQSVSQGFEESESTRLVNEEVEVSNAPEIHCSRERSRAAWQIIQDYLTPFVERERYEIPKNCRLHPDNDLYRDQEHHKVHVDVFEWKCGYCKKSFNDEKFLDKHFSTRHYNLLNTTDTKCLADLCGALHCDFVLSSKKPKSKCNPPAVAKNRHLCESVANSCFPVSQGPSASRLHEHFLRQFCDAHTCTGNDKPFPRGGKKKSGVFYLAISILTLMLLPLFYLLVFLHQREKRSGTQDLRRIIKSGKKTKPS
